# Supplementary material for: Sequential co-reduction of nitrate and carbon dioxide enables selective urea electrosynthesis
Source: Nat Commun. 2024 Jan 2;15:176. doi: 10.1038/s41467-023-44131-z (PMC10761727; doi:10.1038/s41467-023-44131-z)
Supplement: Supplementary file 3 — Source Data [file 41467_2023_44131_MOESM3_ESM.xlsx]

## Sheet: Fig. 2
	XPS-NC
	X-axis	Y-axis
			Pyri	Gra	Oxi	Pyrro	C=N-H	Backgnd.	Envelope
	Binding Energy (eV)	Original data (arb.units)	Intensity (arb.units)	Intensity (arb.units)	Intensity (arb.units)	Intensity (arb.units)	Intensity (arb.units)	Intensity (arb.units)	Intensity (arb.units)
	406	8644.01	8699.7	8699.7	8699.74	8699.7	8699.7	8699.7	8699.74
	405.9	8768.71	8699.2	8699.2	8699.26	8699.2	8699.2	8699.2	8699.26
	405.8	8788.31	8698.71	8698.71	8698.8	8698.71	8698.71	8698.71	8698.8
	405.7	8723.01	8698.21	8698.21	8698.36	8698.21	8698.21	8698.21	8698.36
	405.6	8722.9	8697.53	8697.53	8697.76	8697.53	8697.53	8697.53	8697.76
	405.5	8818.67	8696.85	8696.85	8697.22	8696.85	8696.85	8696.85	8697.22
	405.4	8766.4	8696.3	8696.3	8696.88	8696.3	8696.3	8696.3	8696.88
	405.3	8646.49	8695.64	8695.64	8696.54	8695.64	8695.64	8695.64	8696.54
	405.2	8820.93	8694.82	8694.82	8696.2	8694.82	8694.82	8694.82	8696.2
	405.1	8871.25	8694.06	8694.06	8696.15	8694.06	8694.06	8694.06	8696.15
	405	8759.13	8693.27	8693.27	8696.39	8693.27	8693.27	8693.27	8696.39
	404.9	8784.03	8692.24	8692.24	8696.85	8692.24	8692.24	8692.24	8696.85
	404.8	8870.78	8691.5	8691.5	8698.23	8691.5	8691.5	8691.5	8698.23
	404.7	8526.49	8690.86	8690.86	8700.56	8690.86	8690.86	8690.86	8700.56
	404.6	8764.76	8690	8690	8703.82	8690	8690	8690	8703.82
	404.5	8968.04	8688.83	8688.83	8708.25	8688.83	8688.83	8688.83	8708.25
	404.4	9080.23	8687.68	8687.68	8714.64	8687.68	8687.68	8687.68	8714.64
	404.3	8836.96	8686.19	8686.19	8723.14	8686.19	8686.19	8686.19	8723.14
	404.2	8851.31	8684.4	8684.41	8734.41	8684.4	8684.4	8684.4	8734.41
	404.1	9034.91	8682.62	8682.63	8749.42	8682.62	8682.62	8682.62	8749.42
	404	8954.52	8680.93	8680.93	8768.97	8680.93	8680.93	8680.93	8768.97
	403.9	8983.81	8679.2	8679.21	8793.68	8679.2	8679.2	8679.2	8793.7
	403.8	8858.59	8677.22	8677.25	8824.06	8677.22	8677.22	8677.22	8824.09
	403.7	9074	8675.08	8675.14	8860.77	8675.08	8675.08	8675.08	8860.83
	403.6	9185.37	8672.72	8672.84	8904.13	8672.73	8672.72	8672.72	8904.25
	403.5	9149.62	8670.26	8670.49	8954.31	8670.26	8670.26	8670.26	8954.54
	403.4	9074.39	8667.39	8667.83	9010.65	8667.4	8667.39	8667.39	9011.09
	403.3	9230.71	8664.59	8665.39	9072.66	8664.61	8664.59	8664.59	9073.49
	403.2	9001.84	8661.82	8663.28	9138.77	8661.86	8661.82	8661.82	9140.27
	403.1	9130.25	8658.92	8661.53	9206.55	8659	8658.92	8658.92	9209.23
	403	9252	8655.95	8660.48	9273.16	8656.1	8655.95	8655.95	9277.85
	402.9	9136.77	8652.89	8660.61	9335.23	8653.18	8652.89	8652.89	9343.24
	402.8	9293.6	8649.27	8662.16	9388.63	8649.83	8649.27	8649.27	9402.07
	402.7	9524.92	8645.22	8666.24	9429.97	8646.24	8645.22	8645.22	9452.01
	402.6	9538.33	8641.08	8674.65	9456.54	8642.92	8641.08	8641.08	9491.95
	402.5	9311.41	8636.62	8689.05	9465.93	8639.87	8636.62	8636.62	9521.62
	402.4	9424.29	8631.76	8711.86	9457.06	8637.39	8631.76	8631.76	9542.8
	402.3	9661.36	8626.59	8746.26	9430.3	8636.16	8626.59	8626.59	9559.54
	402.2	9794.77	8621.27	8795.99	9387.37	8637.18	8621.27	8621.26	9578.02
	402.1	9668.51	8615.36	8864.59	9330.45	8641.29	8615.36	8615.35	9605.65
	402	9854.42	8608.9	8955.98	9262.89	8650.31	8608.91	8608.88	9651.46
	401.9	9931.2	8602.17	9073.67	9188.59	8666.96	8602.2	8602.14	9725.02
	401.8	9890.16	8595.08	9219.23	9111.01	8694.37	8595.14	8595.03	9834.72
	401.7	10127.1	8587.29	9391.39	9033	8736.32	8587.43	8587.2	9986.62
	401.6	10324.6	8578.75	9585.5	8957.1	8797.77	8579.05	8578.61	10183.7
	401.5	10563.7	8569.24	9792.13	8885.03	8884.25	8569.86	8569.01	10424.5
	401.4	10870.2	8558.37	9997.01	8817.66	9001.6	8559.57	8557.99	10702.3
	401.3	11223.5	8546.29	10182.5	8755.77	9155.96	8548.54	8545.67	11006.4
	401.2	11341.9	8532.78	10328.8	8699.28	9352.02	8536.9	8531.79	11322.6
	401.1	11783.3	8517.87	10418	8647.91	9592.19	8525.17	8516.3	11635.9
	401	12067.8	8501.87	10437.5	8601.39	9875.21	8514.47	8499.42	11932.8
	400.9	12150.7	8485.32	10383.2	8559.49	10194.3	8506.5	8481.54	12202.7
	400.8	12113.3	8468.15	10259.4	8521.17	10535.3	8502.82	8462.39	12437.2
	400.7	12505	8450.98	10079.1	8486.03	10877.1	8506.26	8442.28	12630.4
	400.6	12624.8	8434.16	9860.21	8453.34	11192.6	8520.06	8421.19	12775.6
	400.5	12928.8	8418.37	9622.37	8422.56	11451.3	8548.4	8399.24	12866
	400.4	12896.2	8404.26	9383.24	8393.05	11624.1	8595.95	8376.35	12895.2
	400.3	12920.3	8393.22	9157.16	8364.79	11689.6	8668.28	8352.97	12861.1
	400.2	12879.3	8387.05	8953.85	8337.9	11637.6	8770.82	8329.65	12768.6
	400.1	12463.5	8387.95	8778.54	8312.71	11472.3	8907.99	8307.01	12631.4
	400	12148.6	8397.95	8632.23	8289	11210.3	9081.18	8285.12	12470.1
	399.9	12065.7	8419.61	8513.36	8266.72	10877.8	9287.96	8264.11	12308.9
	399.8	11963.6	8455.73	8418.61	8245.62	10505	9520.32	8243.89	12169.7
	399.7	12020.5	8509.44	8343.81	8225.29	10121.1	9763.78	8224.15	12066.8
	399.6	11892.8	8584.2	8284.58	8205.21	9750.27	9997.72	8204.47	12004.1
	399.5	11996.2	8684.47	8237.44	8185.48	9410.47	10198	8185.01	11975.8
	399.4	11767	8814.69	8199.21	8165.94	9112.09	10339.7	8165.64	11969.1
	399.3	11785.9	8979.56	8167.42	8146.59	8859.41	10402.8	8146.4	11970.2
	399.2	11802.8	9183.13	8139.89	8127.12	8651.51	10376.1	8127	11969.7
	399.1	11955.1	9429	8115.08	8107.43	8484.43	10260.3	8107.36	11966.8
	399	12155.2	9719.49	8091.9	8087.41	8352.48	10068.2	8087.37	11970
	398.9	12008.9	10054.9	8069.39	8066.81	8249.17	9820.76	8066.79	11993.9
	398.8	12271.4	10433.5	8047.26	8045.81	8168.63	9543.03	8045.8	12055.1
	398.7	12106.1	10849.9	8024.98	8024.19	8105.19	9258.7	8024.18	12166.3
	398.6	12472.5	11295.2	8002.41	8001.98	8054.3	8987.12	8001.97	12333.1
	398.5	12627.5	11756.2	7979.1	7978.88	8011.99	8741.13	7978.87	12551.8
	398.4	12780.6	12216	7954.96	7954.85	7975.38	8527.66	7954.85	12809.4
	398.3	13071.2	12653.7	7929.36	7929.3	7941.77	8347.95	7929.3	13084.9
	398.2	13478.5	13047.2	7902.38	7902.35	7909.77	8200.3	7902.35	13352.6
	398.1	13720	13374	7874.08	7874.07	7878.39	8080.73	7874.06	13585
	398	13811.7	13613.4	7844.88	7844.88	7847.35	7984.7	7844.88	13755.7
	397.9	13533.1	13748.5	7814.65	7814.65	7816.04	7906.97	7814.65	13842.2
	397.8	13948.8	13768.6	7783.53	7783.53	7784.29	7843.04	7783.53	13828.9
	397.7	14217	13671	7752.28	7752.28	7752.69	7789.75	7752.28	13708.9
	397.6	13703.2	13460.6	7721.31	7721.31	7721.52	7744.35	7721.31	13483.9
	397.5	13405.2	13149.4	7690.87	7690.87	7690.98	7704.71	7690.87	13163.4
	397.4	12873.9	12756	7662.13	7662.13	7662.19	7670.26	7662.13	12764.2
	397.3	12156.7	12302.3	7635.78	7635.78	7635.8	7640.44	7635.78	12307
	397.2	11763	11811.3	7611.88	7611.88	7611.9	7614.49	7611.88	11813.9
	397.1	11189.5	11305.4	7590.87	7590.87	7590.88	7592.3	7590.87	11306.8
	397	10490.4	10804.6	7572.88	7572.88	7572.88	7573.64	7572.88	10805.3
	396.9	9836.75	10325.1	7557.77	7557.77	7557.77	7558.17	7557.77	10325.5
	396.8	9266.89	9879.24	7545.35	7545.35	7545.35	7545.56	7545.35	9879.44
	396.7	9074.63	9475.24	7535.54	7535.54	7535.54	7535.65	7535.54	9475.34
	396.6	8589.51	9117.47	7527.98	7527.98	7527.98	7528.03	7527.98	9117.52
	396.5	8257.97	8806.95	7522.06	7522.06	7522.06	7522.08	7522.06	8806.97
	396.4	8209.33	8542.43	7517.4	7517.4	7517.4	7517.41	7517.4	8542.44
	396.3	8010.74	8321.09	7513.79	7513.79	7513.79	7513.79	7513.79	8321.1
	396.2	8024.45	8138.99	7511.08	7511.08	7511.08	7511.08	7511.08	8138.99
	396.1	7702.11	7991.23	7508.8	7508.8	7508.8	7508.8	7508.8	7991.23
	396	7821.25	7873.41	7507.19	7507.19	7507.19	7507.19	7507.19	7873.41
	395.9	7547.73	7780.7	7505.97	7505.97	7505.97	7505.97	7505.97	7780.7
	395.8	7623.49	7708.63	7504.94	7504.94	7504.94	7504.94	7504.94	7708.63
	395.7	7838.34	7653.18	7503.89	7503.89	7503.89	7503.89	7503.89	7653.18
	395.6	7709.31	7611.11	7502.95	7502.95	7502.95	7502.95	7502.95	7611.11
	395.5	7717.41	7579.32	7501.85	7501.85	7501.85	7501.85	7501.85	7579.32
	395.4	7701.32	7555.72	7500.86	7500.86	7500.86	7500.86	7500.86	7555.72
	395.3	7504.77	7538.64	7500.22	7500.22	7500.22	7500.22	7500.22	7538.64
	395.2	7495	7526.51	7499.91	7499.91	7499.91	7499.91	7499.91	7526.51
	395.1	7378.53	7517.91	7499.7	7499.7	7499.7	7499.7	7499.7	7517.91
	395	7625.55	7512.02	7499.7	7499.7	7499.7	7499.7	7499.7	7512.02
	394.9	7768.69	7610.84	7602.59	7602.59	7602.59	7602.59	7602.59	7610.84
	XPS-Cu1/NC
	X-axis	Y-axis
		Original Data	Pyri	Gra	Pyrro	Oxi	N-Cu	Backgnd.	Envelope
	Binding Energy (eV)	Intensity (arb.units)	Intensity (arb.units)	Intensity (arb.units)	Intensity (arb.units)	Intensity (arb.units)	Intensity (arb.units-2)	Intensity (arb.units)	Intensity (arb.units)
	405	20927.5	21154.1	21154.1	21154.1	21154.2	21154.1	21154.1	21154.2
	404.9	21087.6	21153.9	21153.9	21153.9	21154.1	21153.9	21153.9	21154.1
	404.8	21074.1	21153.7	21153.7	21153.7	21154.1	21153.7	21153.7	21154.1
	404.7	21305.2	21153.5	21153.5	21153.5	21154.1	21153.5	21153.5	21154.1
	404.6	21266.2	21153	21153	21153	21154	21153	21153	21154
	404.5	21301.5	21152.5	21152.5	21152.5	21154.1	21152.5	21152.5	21154.1
	404.4	21058.9	21152.1	21152.1	21152.1	21154.6	21152.1	21152.1	21154.6
	404.3	20970.3	21151.3	21151.3	21151.3	21155.3	21151.3	21151.3	21155.3
	404.2	21599.6	21150.5	21150.5	21150.5	21156.5	21150.5	21150.5	21156.6
	404.1	21323.1	21149.4	21149.4	21149.4	21158.5	21149.4	21149.4	21158.6
	404	21515.6	21147.7	21147.8	21147.7	21161.2	21147.7	21147.7	21161.3
	403.9	21559.4	21145.7	21145.8	21145.7	21165.3	21145.7	21145.7	21165.4
	403.8	21246.7	21143.8	21144.1	21143.8	21171.9	21143.8	21143.8	21172.2
	403.7	21416.4	21142.4	21142.8	21142.4	21181.8	21142.4	21142.4	21182.3
	403.6	20993.8	21141.2	21142	21141.2	21195.7	21141.2	21141.2	21196.5
	403.5	21278.4	21140.4	21141.8	21140.4	21214.3	21140.4	21140.4	21215.7
	403.4	21236.2	21139.4	21141.7	21139.4	21238	21139.4	21139.4	21240.3
	403.3	21349.2	21138.2	21141.9	21138.2	21267	21138.2	21138.2	21270.8
	403.2	21647.9	21136.5	21142.5	21136.5	21301.7	21136.5	21136.5	21307.7
	403.1	21352.2	21135.1	21144.4	21135.2	21342.7	21135.1	21135.1	21352.1
	403	21030.7	21133.2	21147.5	21133.4	21388.5	21133.2	21133.2	21402.9
	402.9	21661.8	21131	21152.6	21131.3	21438	21131	21131	21459.9
	402.8	21599.1	21128.8	21160.9	21129.2	21489.4	21128.8	21128.8	21522
	402.7	21654.1	21126.3	21173.2	21127.1	21539.6	21126.3	21126.3	21587.3
	402.6	21580.7	21123.3	21190.6	21124.8	21585	21123.3	21123.3	21653.8
	402.5	21382.5	21120.4	21215.3	21122.9	21622.3	21120.4	21120.4	21719.8
	402.4	21618.6	21117.8	21249.1	21122.1	21648.6	21117.8	21117.8	21784.3
	402.3	21316.7	21115	21293.4	21122.4	21660.6	21115	21115	21846.3
	402.2	21742.3	21111.7	21349.5	21123.7	21656.5	21111.7	21111.7	21906.3
	402.1	22053.9	21107.5	21418.2	21126.9	21636.1	21107.5	21107.5	21966.2
	402	22123	21103.1	21500.9	21133.5	21601.6	21103.1	21103.1	22029.9
	401.9	21804.7	21097.9	21596.4	21145	21555.2	21097.9	21097.9	22100.8
	401.8	21907.2	21092.1	21703	21163.3	21500.4	21092	21092	22182.7
	401.7	22285.4	21085.8	21817.1	21191.3	21441.1	21085.7	21085.7	22278.2
	401.6	22401.2	21079	21933	21232.1	21380.7	21078.9	21078.9	22388.3
	401.5	22537	21071.1	22042.7	21288.5	21321.3	21070.8	21070.8	22511.1
	401.4	22789.5	21062.3	22138.1	21364.2	21265	21061.8	21061.8	22644.2
	401.3	22661.1	21052.9	22210.7	21462.8	21213.5	21052.1	21052.1	22783.6
	401.2	22864.7	21042.9	22253.1	21586.4	21167.3	21041.7	21041.7	22924.7
	401.1	22963.3	21032.5	22260.3	21735.5	21126.6	21030.6	21030.6	23063
	401	22983.7	21021.8	22230.3	21907.9	21090.8	21018.9	21018.9	23194.1
	400.9	23315.8	21010.6	22164.7	22097.1	21059	21006.1	21006.1	23313
	400.8	23492.2	20998.9	22068.5	22293.1	21030.4	20992.2	20992.2	23414.3
	400.7	23758.3	20987.7	21949.6	22482.6	21004.9	20977.7	20977.7	23491.6
	400.6	23374.4	20977.5	21817	22648.9	20981.8	20962.9	20962.9	23536.6
	400.5	23245.4	20969.2	21679.3	22775.1	20961	20948	20948	23540.7
	400.4	23302.3	20963.6	21544.2	22846.3	20942	20933.4	20933.3	23496.6
	400.3	23232.9	20962.4	21417.9	22853.2	20925.2	20920.1	20919.3	23401.3
	400.2	23022.9	20966	21303.6	22792.9	20909.6	20908.8	20905.8	23257.7
	400.1	23017.2	20975.8	21203.3	22670.9	20895.1	20903.5	20892.6	23078.2
	400	22853.2	20993.6	21117.7	22499.7	20881.5	20914.1	20879.9	22886.8
	399.9	22819.4	21021.2	21046.2	22295.4	20868.8	20960.2	20867.8	22720.5
	399.8	22707.8	21060.8	20987.9	22076	20857.1	21070	20856.6	22625.7
	399.7	22263	21115	20941.1	21857.4	20846.6	21261.6	20846.2	22636.8
	399.6	22154.1	21184.9	20903.2	21651	20836	21500.7	20835.8	22732.5
	399.5	22880.4	21273	20872.3	21465.3	20825.5	21675.6	20825.4	22810
	399.4	22791.1	21381.6	20847.6	21305.2	20815.6	21665.6	20815.5	22753.7
	399.3	22226.3	21511.9	20827.2	21171.4	20805.6	21470.4	20805.6	22564.2
	399.2	22183.8	21664	20809.6	21062.3	20795.3	21210.6	20795.3	22360.7
	399.1	22494.3	21838.3	20794.8	20976	20785.5	20998.9	20785.5	22251.6
	399	22399.1	22032.1	20781.5	20908.6	20775.6	20867.9	20775.6	22263.5
	398.9	22789.4	22241	20768.8	20856	20765.1	20799.3	20765.1	22369.9
	398.8	22694.8	22458.6	20756	20814.5	20753.7	20764.5	20753.6	22532.7
	398.7	22953.2	22677.2	20742.9	20781.4	20741.5	20744.5	20741.5	22721.5
	398.6	23043.2	22886.9	20729.5	20754.3	20728.6	20729.4	20728.6	22914.1
	398.5	22908.9	23077	20715.9	20731.6	20715.5	20715.6	20715.5	23093.8
	398.4	23032.9	23235.6	20701.6	20711.2	20701.3	20701.3	20701.3	23245.9
	398.3	23442.4	23352.2	20686.4	20692.3	20686.3	20686.3	20686.3	23358.3
	398.2	23616	23418	20670.6	20674	20670.5	20670.5	20670.5	23421.7
	398.1	23650.6	23427.8	20654.1	20656.1	20654	20654	20654	23429.9
	398	23349.6	23380.1	20637.5	20638.6	20637.5	20637.5	20637.5	23381.3
	397.9	23094.5	23277.4	20621	20621.6	20621	20621	20621	23278.1
	397.8	23287.2	23126.5	20605.5	20605.9	20605.5	20605.5	20605.5	23126.8
	397.7	22673.6	22936	20590.8	20591	20590.8	20590.8	20590.8	22936.1
	397.6	22933	22716.8	20577.1	20577.2	20577.1	20577.1	20577.1	22716.9
	397.5	22428.5	22480.4	20564.4	20564.4	20564.4	20564.4	20564.4	22480.5
	397.4	22237.1	22238	20552.9	20552.9	20552.9	20552.9	20552.9	22238
	397.3	22208.9	21999	20542.4	20542.4	20542.4	20542.4	20542.4	21999
	397.2	21752.6	21771.9	20533.6	20533.6	20533.6	20533.6	20533.6	21771.9
	397.1	21477.3	21562.2	20526	20526	20526	20526	20526	21562.2
	397	21304.8	21373.6	20519.7	20519.7	20519.7	20519.7	20519.7	21373.6
	396.9	21227.4	21207.9	20514.5	20514.5	20514.5	20514.5	20514.5	21207.9
	396.8	21149.2	21065.4	20510.3	20510.3	20510.3	20510.3	20510.3	21065.4
	396.7	20984	20944.8	20506.5	20506.5	20506.5	20506.5	20506.5	20944.8
	396.6	21028	20844.6	20503.1	20503.1	20503.1	20503.1	20503.1	20844.6
	396.5	20986.5	20763.3	20500.7	20500.7	20500.7	20500.7	20500.7	20763.3
	396.4	20398.7	20698.4	20499	20499	20499	20499	20499	20698.4
	396.3	20487.6	20646.7	20497.2	20497.2	20497.2	20497.2	20497.2	20646.7
	396.2	21077.7	20606.1	20495.4	20495.4	20495.4	20495.4	20495.4	20606.1
	396.1	21038.3	20574.9	20493.9	20493.9	20493.9	20493.9	20493.9	20574.9
	396	20738.3	20550.2	20491.7	20491.7	20491.7	20491.7	20491.7	20550.2
	395.9	20960.6	20530.9	20489.1	20489.1	20489.1	20489.1	20489.1	20530.9
	395.8	20842.7	20516.5	20487.1	20487.1	20487.1	20487.1	20487.1	20516.5
	395.7	20569.6	20506.3	20485.7	20485.7	20485.7	20485.7	20485.7	20506.3
	395.6	20438.3	20498.6	20484.4	20484.4	20484.4	20484.4	20484.4	20498.6
	395.5	20722.4	20493	20483.4	20483.4	20483.4	20483.4	20483.4	20493
	395.4	20706.4	20488.9	20482.4	20482.4	20482.4	20482.4	20482.4	20488.9
	395.3	20784.1	20485.3	20481	20481	20481	20481	20481	20485.3
	395.2	20977	20482.1	20479.2	20479.2	20479.2	20479.2	20479.2	20482.1
	395.1	20685.5	20479.4	20477.5	20477.5	20477.5	20477.5	20477.5	20479.4
	395	20656.9	20477.1	20475.9	20475.9	20475.9	20475.9	20475.9	20477.1
	394.9	20642.5	20475.2	20474.4	20474.4	20474.4	20474.4	20474.4	20475.2
	394.8	20660.9	20474.1	20473.6	20473.6	20473.6	20473.6	20473.6	20474.1
	394.7	20428.7	20473.1	20472.8	20472.8	20472.8	20472.8	20472.8	20473.1
	394.6	20630.2	20471.9	20471.8	20471.8	20471.8	20471.8	20471.8	20471.9
	394.5	20897.5	20470.8	20470.7	20470.7	20470.7	20470.7	20470.7	20470.8
	394.4	20615.2	20470.2	20470.2	20470.2	20470.2	20470.2	20470.2	20470.2
	394.3	20262.7	20469.5	20469.5	20469.5	20469.5	20469.5	20469.5	20469.5
	394.2	20524.8	20468.8	20468.8	20468.8	20468.8	20468.8	20468.8	20468.8
	394.1	20618.2	20468.6	20468.6	20468.6	20468.6	20468.6	20468.6	20468.6
	394	20803.9	20650.2	20650.2	20650.2	20650.2	20650.2	20650.2	20650.2
		7625.55

## Sheet: Fig. 3
Figure. 3a
X-axis	Y-axis					X-axia	Y-axis
	Urea	NH3	NO2	N2H4
Potential (V)	N-selectivity (%)	N-selectivity (%)	N-selectivity (%)	N-selectivity (%)		Potential (V)	Urea FE (%)	Error Bar
-0.3	24.0443	2.13206	72.7975	1.02614		-0.3	73.5697	3.43124
-0.4	24.1324	3.60426	71.549	0.71428		-0.4	65.0262	6.36872
-0.5	38.4062	5.60388	55.4796	0.51026		-0.5	62.0416	5.25717
-0.6	13.6505	20.6498	65.3968	0.30285		-0.6	23.1284	1.91878
-0.7	4.45992	68.8197	26.5849	0.13547		-0.7	4.43577	2.03115
Figure. 3b
X-axis	Y-axis					X-axia	Y-axis
	Urea	NH3	NO2	N2H4
Potential (V)	N-selectivity (%)	N-selectivity (%)	N-selectivity (%)	N-selectivity (%)		Potential (V)	Urea FE (%)	Error Bar
-0.3	13.3228	9.85508	73.3636	3.45853		-0.3	9.39304	3.25351
-0.4	7.15861	31.3953	57.094	4.35205		-0.4	5.52406	1.65292
-0.5	2.68676	60.0083	33.3835	3.92138		-0.5	3.16562	1.84008
-0.6	0.82991	87.9769	9.28819	1.90502		-0.6	1.21349	1.11949
-0.7	0.4042	92.0301	5.51472	2.05098		-0.7	0.92202	0.21588
Figure. 3c
X-axis	Y-axis
	Mean	Error Bar	Mean	Error Bar
Potential (V)	Urea formation (μg mg-1 h-1)	Urea formation (μg mg-1 h-Urea formation (μg mg-1 h-1Urea formation (μg mg-1 h-1)
-0.3	213.68	29.5979	222.428	60.0016
-0.4	128.152	17.9851	313.37	14.2958
-0.5	92.7717	17.7545	596.087	27.6694
-0.6	55.2717	0.69173	395.326	25.0562
-0.7	38.2065	1.46033	294.457	12.4512
Figure. 3d						Figure. 3e
X-axis	Y-axis			X-axis	Y-axis	X-axis	Y-axis	X-axis	Y-axis	X-axis	Y-axis	X-axis	Y-axis
Urea FE (%)	Urea formation (μg mg-1 h-1)				1		2		3		4		5
62.04	596.1			Time (h)	Total current denstiy (mA cm-2)	Time (h)	Total current denstiy (mA cm-2)	Time (h)	Total current denstiy (mA cm-2)	Time (h)	Total current denstiy (mA cm-2)	Time (h)	Total current denstiy (mA cm-2)
53.4	533.1			0.000555556	-3.224	0.50056	-0.4231	1.00056	-0.9758	1.50056	-1.251	2.00056	-1.38
9.39	213.68			0.00111	-2.996	0.50111	-0.4235	1.00111	-0.9771	1.50111	-1.191	2.00111	-1.279
15.6	204.2			0.00167	-2.865	0.50167	-0.4235	1.00167	-0.9752	1.50167	-1.153	2.00167	-1.235
18	381.6			0.00222	-2.766	0.50222	-0.4231	1.00222	-0.9743	1.50222	-1.13	2.00222	-1.212
51	592.5			0.00278	-2.684	0.50278	-0.4233	1.00278	-0.9737	1.50278	-1.114	2.00278	-1.198
28	1800			0.00333	-2.62	0.50333	-0.423	1.00333	-0.9698	1.50333	-1.098	2.00333	-1.189
13.5	1050			0.00389	-2.569	0.50389	-0.4228	1.00389	-0.9671	1.50389	-1.081	2.00389	-1.181
				0.00444	-2.523	0.50444	-0.4226	1.00444	-0.965	1.50444	-1.066	2.00444	-1.175
				0.005	-2.484	0.505	-0.4227	1.005	-0.9608	1.505	-1.049	2.005	-1.168
				0.00556	-2.446	0.50556	-0.4229	1.00556	-0.959	1.50556	-1.036	2.00556	-1.162
				0.00611	-2.421	0.50611	-0.4223	1.00611	-0.9574	1.50611	-1.025	2.00611	-1.156
				0.00667	-2.395	0.50667	-0.422	1.00667	-0.9529	1.50667	-1.014	2.00667	-1.152
				0.00722	-2.37	0.50722	-0.4221	1.00722	-0.951	1.50722	-1.013	2.00722	-1.144
				0.00778	-2.336	0.50778	-0.4226	1.00778	-0.9478	1.50778	-1.011	2.00778	-1.137
				0.00833	-2.314	0.50833	-0.4222	1.00833	-0.9464	1.50833	-1.012	2.00833	-1.129
				0.00889	-2.294	0.50889	-0.4219	1.00889	-0.9407	1.50889	-1.011	2.00889	-1.12
				0.00944	-2.268	0.50944	-0.4217	1.00944	-0.9389	1.50944	-1.015	2.00944	-1.111
				0.01	-2.248	0.51	-0.421	1.01	-0.9357	1.51	-1.021	2.01	-1.101
				0.01056	-2.221	0.51056	-0.4205	1.01056	-0.9341	1.51056	-1.024	2.01056	-1.092
				0.01111	-2.202	0.51111	-0.4203	1.01111	-0.9296	1.51111	-1.029	2.01111	-1.083
				0.01167	-2.179	0.51167	-0.4206	1.01167	-0.9281	1.51167	-1.033	2.01167	-1.075
				0.01222	-2.162	0.51222	-0.4196	1.01222	-0.9245	1.51222	-1.037	2.01222	-1.068
				0.01278	-2.143	0.51278	-0.42	1.01278	-0.923	1.51278	-1.043	2.01278	-1.062
				0.01333	-2.127	0.51333	-0.4197	1.01333	-0.9196	1.51333	-1.05	2.01333	-1.057
				0.01389	-2.109	0.51389	-0.4189	1.01389	-0.9169	1.51389	-1.054	2.01389	-1.052
				0.01444	-2.093	0.51444	-0.4193	1.01444	-0.9143	1.51444	-1.057	2.01444	-1.048
				0.015	-2.079	0.515	-0.4183	1.015	-0.9103	1.515	-1.063	2.015	-1.044
				0.01556	-2.059	0.51556	-0.4177	1.01556	-0.9093	1.51556	-1.069	2.01556	-1.042
				0.01611	-2.043	0.51611	-0.4179	1.01611	-0.9061	1.51611	-1.073	2.01611	-1.04
				0.01667	-2.036	0.51667	-0.4181	1.01667	-0.9003	1.51667	-1.077	2.01667	-1.038
				0.01722	-2.016	0.51722	-0.418	1.01722	-0.8992	1.51722	-1.082	2.01722	-1.035
				0.01778	-1.996	0.51778	-0.4176	1.01778	-0.8952	1.51778	-1.087	2.01778	-1.035
				0.01833	-1.983	0.51833	-0.4169	1.01833	-0.8947	1.51833	-1.09	2.01833	-1.035
				0.01889	-1.969	0.51889	-0.4168	1.01889	-0.891	1.51889	-1.094	2.01889	-1.034
				0.01944	-1.951	0.51944	-0.416	1.01944	-0.8881	1.51944	-1.097	2.01944	-1.034
				0.02	-1.942	0.52	-0.4161	1.02	-0.8855	1.52	-1.099	2.02	-1.034
				0.02056	-1.931	0.52056	-0.4157	1.02056	-0.8815	1.52056	-1.103	2.02056	-1.034
				0.02111	-1.914	0.52111	-0.4149	1.02111	-0.8803	1.52111	-1.104	2.02111	-1.035
				0.02167	-1.9	0.52167	-0.4148	1.02167	-0.8796	1.52167	-1.105	2.02167	-1.036
				0.02222	-1.886	0.52222	-0.4139	1.02222	-0.875	1.52222	-1.108	2.02222	-1.036
				0.02278	-1.871	0.52278	-0.4146	1.02278	-0.8722	1.52278	-1.109	2.02278	-1.037
				0.02333	-1.86	0.52333	-0.4146	1.02333	-0.8712	1.52333	-1.111	2.02333	-1.037
				0.02389	-1.846	0.52389	-0.4139	1.02389	-0.867	1.52389	-1.114	2.02389	-1.037
				0.02444	-1.836	0.52444	-0.4135	1.02444	-0.8646	1.52444	-1.115	2.02444	-1.037
				0.025	-1.824	0.525	-0.4131	1.025	-0.8622	1.525	-1.117	2.025	-1.037
				0.02556	-1.813	0.52556	-0.4125	1.02556	-0.8601	1.52556	-1.117	2.02556	-1.038
				0.02611	-1.801	0.52611	-0.4123	1.02611	-0.8549	1.52611	-1.119	2.02611	-1.038
				0.02667	-1.789	0.52667	-0.4118	1.02667	-0.8527	1.52667	-1.119	2.02667	-1.038
				0.02722	-1.778	0.52722	-0.4117	1.02722	-0.8523	1.52722	-1.121	2.02722	-1.038
				0.02778	-1.776	0.52778	-0.4124	1.02778	-0.8492	1.52778	-1.121	2.02778	-1.038
				0.02833	-1.758	0.52833	-0.4122	1.02833	-0.8469	1.52833	-1.122	2.02833	-1.039
				0.02889	-1.745	0.52889	-0.4115	1.02889	-0.8447	1.52889	-1.123	2.02889	-1.039
				0.02944	-1.74	0.52944	-0.4114	1.02944	-0.845	1.52944	-1.121	2.02944	-1.038
				0.03	-1.726	0.53	-0.4107	1.03	-0.8393	1.53	-1.121	2.03	-1.038
				0.03056	-1.718	0.53056	-0.4109	1.03056	-0.8379	1.53056	-1.12	2.03056	-1.039
				0.03111	-1.705	0.53111	-0.4101	1.03111	-0.8349	1.53111	-1.118	2.03111	-1.038
				0.03167	-1.696	0.53167	-0.4105	1.03167	-0.8329	1.53167	-1.118	2.03167	-1.039
				0.03222	-1.684	0.53222	-0.4112	1.03222	-0.8298	1.53222	-1.12	2.03222	-1.039
				0.03278	-1.676	0.53278	-0.41	1.03278	-0.8291	1.53278	-1.119	2.03278	-1.039
				0.03333	-1.665	0.53333	-0.4089	1.03333	-0.8257	1.53333	-1.119	2.03333	-1.039
				0.03389	-1.658	0.53389	-0.4086	1.03389	-0.8253	1.53389	-1.122	2.03389	-1.038
				0.03444	-1.644	0.53444	-0.4093	1.03444	-0.8217	1.53444	-1.122	2.03444	-1.037
				0.035	-1.636	0.535	-0.4065	1.035	-0.8196	1.535	-1.122	2.035	-1.037
				0.03556	-1.633	0.53556	-0.4065	1.03556	-0.8173	1.53556	-1.121	2.03556	-1.037
				0.03611	-1.618	0.53611	-0.4053	1.03611	-0.8156	1.53611	-1.12	2.03611	-1.036
				0.03667	-1.61	0.53667	-0.4021	1.03667	-0.8129	1.53667	-1.119	2.03667	-1.035
				0.03722	-1.603	0.53722	-0.4036	1.03722	-0.8126	1.53722	-1.119	2.03722	-1.035
				0.03778	-1.606	0.53778	-0.4012	1.03778	-0.8103	1.53778	-1.12	2.03778	-1.034
				0.03833	-1.588	0.53833	-0.402	1.03833	-0.8073	1.53833	-1.12	2.03833	-1.034
				0.03889	-1.578	0.53889	-0.4029	1.03889	-0.805	1.53889	-1.118	2.03889	-1.034
				0.03944	-1.568	0.53944	-0.3995	1.03944	-0.8035	1.53944	-1.117	2.03944	-1.033
				0.04	-1.559	0.54	-0.3978	1.04	-0.802	1.54	-1.114	2.04	-1.032
				0.04056	-1.555	0.54056	-0.3963	1.04056	-0.7992	1.54056	-1.116	2.04056	-1.031
				0.04111	-1.544	0.54111	-0.3963	1.04111	-0.7981	1.54111	-1.116	2.04111	-1.03
				0.04167	-1.537	0.54167	-0.3958	1.04167	-0.7971	1.54167	-1.115	2.04167	-1.03
				0.04222	-1.527	0.54222	-0.3948	1.04222	-0.7939	1.54222	-1.115	2.04222	-1.029
				0.04278	-1.537	0.54278	-0.3937	1.04278	-0.7924	1.54278	-1.113	2.04278	-1.028
				0.04333	-1.517	0.54333	-0.3938	1.04333	-0.79	1.54333	-1.112	2.04333	-1.028
				0.04389	-1.509	0.54389	-0.3923	1.04389	-0.7882	1.54389	-1.11	2.04389	-1.028
				0.04444	-1.499	0.54444	-0.3921	1.04444	-0.7861	1.54444	-1.109	2.04444	-1.027
				0.045	-1.493	0.545	-0.3913	1.045	-0.7844	1.545	-1.109	2.045	-1.026
				0.04556	-1.484	0.54556	-0.3909	1.04556	-0.7821	1.54556	-1.109	2.04556	-1.026
				0.04611	-1.479	0.54611	-0.3909	1.04611	-0.7801	1.54611	-1.106	2.04611	-1.024
				0.04667	-1.469	0.54667	-0.3905	1.04667	-0.7773	1.54667	-1.104	2.04667	-1.022
				0.04722	-1.465	0.54722	-0.3908	1.04722	-0.7771	1.54722	-1.103	2.04722	-1.02
				0.04778	-1.457	0.54778	-0.3907	1.04778	-0.7763	1.54778	-1.102	2.04778	-1.02
				0.04833	-1.449	0.54833	-0.3912	1.04833	-0.7723	1.54833	-1.1	2.04833	-1.019
				0.04889	-1.443	0.54889	-0.3903	1.04889	-0.771	1.54889	-1.101	2.04889	-1.018
				0.04944	-1.437	0.54944	-0.3907	1.04944	-0.7694	1.54944	-1.1	2.04944	-1.017
				0.05	-1.433	0.55	-0.3907	1.05	-0.7688	1.55	-1.099	2.05	-1.018
				0.05056	-1.423	0.55056	-0.3903	1.05056	-0.7681	1.55056	-1.097	2.05056	-1.015
				0.05111	-1.418	0.55111	-0.3897	1.05111	-0.7659	1.55111	-1.094	2.05111	-1.013
				0.05167	-1.429	0.55167	-0.3891	1.05167	-0.7651	1.55167	-1.093	2.05167	-1.017
				0.05222	-1.406	0.55222	-0.3892	1.05222	-0.7612	1.55222	-1.091	2.05222	-1.014
				0.05278	-1.399	0.55278	-0.3901	1.05278	-0.761	1.55278	-1.089	2.05278	-1.013
				0.05333	-1.392	0.55333	-0.3892	1.05333	-0.7581	1.55333	-1.088	2.05333	-1.011
				0.05389	-1.386	0.55389	-0.3894	1.05389	-0.7571	1.55389	-1.087	2.05389	-1.01
				0.05444	-1.381	0.55444	-0.3893	1.05444	-0.7543	1.55444	-1.087	2.05444	-1.009
				0.055	-1.373	0.555	-0.3897	1.055	-0.7528	1.555	-1.087	2.055	-1.007
				0.05556	-1.369	0.55556	-0.3896	1.05556	-0.7517	1.55556	-1.085	2.05556	-1.006
				0.05611	-1.363	0.55611	-0.3901	1.05611	-0.749	1.55611	-1.082	2.05611	-1.005
				0.05667	-1.361	0.55667	-0.3895	1.05667	-0.7471	1.55667	-1.081	2.05667	-1.003
				0.05722	-1.363	0.55722	-0.3898	1.05722	-0.7453	1.55722	-1.079	2.05722	-1.005
				0.05778	-1.349	0.55778	-0.3898	1.05778	-0.7445	1.55778	-1.077	2.05778	-1.002
				0.05833	-1.342	0.55833	-0.3896	1.05833	-0.742	1.55833	-1.076	2.05833	-1.001
				0.05889	-1.344	0.55889	-0.3894	1.05889	-0.7404	1.55889	-1.075	2.05889	-0.9993
				0.05944	-1.335	0.55944	-0.389	1.05944	-0.7391	1.55944	-1.073	2.05944	-0.9981
				0.06	-1.326	0.56	-0.3891	1.06	-0.7382	1.56	-1.072	2.06	-0.9976
				0.06056	-1.321	0.56056	-0.3885	1.06056	-0.7349	1.56056	-1.069	2.06056	-0.995
				0.06111	-1.319	0.56111	-0.3884	1.06111	-0.7346	1.56111	-1.067	2.06111	-0.9932
				0.06167	-1.312	0.56167	-0.3875	1.06167	-0.733	1.56167	-1.067	2.06167	-0.9927
				0.06222	-1.308	0.56222	-0.3878	1.06222	-0.7312	1.56222	-1.068	2.06222	-0.9903
				0.06278	-1.301	0.56278	-0.3869	1.06278	-0.7306	1.56278	-1.066	2.06278	-0.9887
				0.06333	-1.295	0.56333	-0.3872	1.06333	-0.7293	1.56333	-1.065	2.06333	-0.9881
				0.06389	-1.291	0.56389	-0.3868	1.06389	-0.727	1.56389	-1.063	2.06389	-0.9879
				0.06444	-1.283	0.56444	-0.3872	1.06444	-0.7258	1.56444	-1.062	2.06444	-0.9843
				0.065	-1.281	0.565	-0.3869	1.065	-0.7236	1.565	-1.059	2.065	-0.9832
				0.06556	-1.274	0.56556	-0.3868	1.06556	-0.7225	1.56556	-1.056	2.06556	-0.9819
				0.06611	-1.269	0.56611	-0.387	1.06611	-0.7196	1.56611	-1.055	2.06611	-0.9805
				0.06667	-1.267	0.56667	-0.3864	1.06667	-0.7208	1.56667	-1.055	2.06667	-0.9795
				0.06722	-1.26	0.56722	-0.3861	1.06722	-0.7162	1.56722	-1.055	2.06722	-0.9794
				0.06778	-1.256	0.56778	-0.3857	1.06778	-0.7155	1.56778	-1.051	2.06778	-0.9763
				0.06833	-1.252	0.56833	-0.3852	1.06833	-0.7138	1.56833	-1.052	2.06833	-0.9748
				0.06889	-1.246	0.56889	-0.3855	1.06889	-0.7124	1.56889	-1.05	2.06889	-0.9737
				0.06944	-1.243	0.56944	-0.3857	1.06944	-0.7115	1.56944	-1.049	2.06944	-0.9728
				0.07	-1.239	0.57	-0.3852	1.07	-0.7106	1.57	-1.049	2.07	-0.9717
				0.07056	-1.251	0.57056	-0.385	1.07056	-0.7075	1.57056	-1.046	2.07056	-0.9698
				0.07111	-1.231	0.57111	-0.3853	1.07111	-0.706	1.57111	-1.043	2.07111	-0.9697
				0.07167	-1.231	0.57167	-0.3842	1.07167	-0.7055	1.57167	-1.044	2.07167	-0.9682
				0.07222	-1.223	0.57222	-0.3842	1.07222	-0.7038	1.57222	-1.042	2.07222	-0.966
				0.07278	-1.218	0.57278	-0.3844	1.07278	-0.7022	1.57278	-1.042	2.07278	-0.9646
				0.07333	-1.221	0.57333	-0.3846	1.07333	-0.7021	1.57333	-1.039	2.07333	-0.9631
				0.07389	-1.21	0.57389	-0.3847	1.07389	-0.7019	1.57389	-1.038	2.07389	-0.9619
				0.07444	-1.205	0.57444	-0.3848	1.07444	-0.6994	1.57444	-1.036	2.07444	-0.961
				0.075	-1.201	0.575	-0.3848	1.075	-0.6981	1.575	-1.033	2.075	-0.959
				0.07556	-1.201	0.57556	-0.3852	1.07556	-0.6976	1.57556	-1.033	2.07556	-0.9582
				0.07611	-1.195	0.57611	-0.3846	1.07611	-0.6954	1.57611	-1.031	2.07611	-0.9565
				0.07667	-1.19	0.57667	-0.3852	1.07667	-0.694	1.57667	-1.029	2.07667	-0.9554
				0.07722	-1.185	0.57722	-0.3845	1.07722	-0.6939	1.57722	-1.027	2.07722	-0.9537
				0.07778	-1.182	0.57778	-0.3846	1.07778	-0.6899	1.57778	-1.025	2.07778	-0.9534
				0.07833	-1.178	0.57833	-0.3844	1.07833	-0.6929	1.57833	-1.023	2.07833	-0.9513
				0.07889	-1.175	0.57889	-0.3833	1.07889	-0.6894	1.57889	-1.022	2.07889	-0.95
				0.07944	-1.171	0.57944	-0.3833	1.07944	-0.6891	1.57944	-1.02	2.07944	-0.9483
				0.08	-1.166	0.58	-0.3835	1.08	-0.6877	1.58	-1.02	2.08	-0.9476
				0.08056	-1.163	0.58056	-0.383	1.08056	-0.6862	1.58056	-1.018	2.08056	-0.9466
				0.08111	-1.162	0.58111	-0.3832	1.08111	-0.6836	1.58111	-1.017	2.08111	-0.9448
				0.08167	-1.157	0.58167	-0.3827	1.08167	-0.6838	1.58167	-1.014	2.08167	-0.943
				0.08222	-1.153	0.58222	-0.3825	1.08222	-0.6823	1.58222	-1.013	2.08222	-0.9415
				0.08278	-1.15	0.58278	-0.3821	1.08278	-0.6826	1.58278	-1.012	2.08278	-0.9397
				0.08333	-1.146	0.58333	-0.3826	1.08333	-0.6799	1.58333	-1.009	2.08333	-0.9389
				0.08389	-1.143	0.58389	-0.3823	1.08389	-0.6786	1.58389	-1.008	2.08389	-0.9375
				0.08444	-1.152	0.58444	-0.3823	1.08444	-0.6793	1.58444	-1.006	2.08444	-0.9369
				0.085	-1.14	0.585	-0.3819	1.085	-0.6761	1.585	-1.005	2.085	-0.9348
				0.08556	-1.14	0.58556	-0.3821	1.08556	-0.6742	1.58556	-1.004	2.08556	-0.9338
				0.08611	-1.176	0.58611	-0.3815	1.08611	-0.6724	1.58611	-1.002	2.08611	-0.9327
				0.08667	-1.123	0.58667	-0.382	1.08667	-0.6721	1.58667	-1.001	2.08667	-0.9318
				0.08722	-1.117	0.58722	-0.3818	1.08722	-0.671	1.58722	-0.9992	2.08722	-0.9303
				0.08778	-1.114	0.58778	-0.3815	1.08778	-0.6691	1.58778	-0.9978	2.08778	-0.9292
				0.08833	-1.109	0.58833	-0.381	1.08833	-0.6694	1.58833	-0.9952	2.08833	-0.9271
				0.08889	-1.107	0.58889	-0.3815	1.08889	-0.6694	1.58889	-0.9939	2.08889	-0.9264
				0.08944	-1.104	0.58944	-0.3807	1.08944	-0.6676	1.58944	-0.9934	2.08944	-0.9251
				0.09	-1.1	0.59	-0.38	1.09	-0.6653	1.59	-0.9916	2.09	-0.923
				0.09056	-1.097	0.59056	-0.3801	1.09056	-0.6641	1.59056	-0.9903	2.09056	-0.9217
				0.09111	-1.094	0.59111	-0.3804	1.09111	-0.6629	1.59111	-0.9871	2.09111	-0.9216
				0.09167	-1.091	0.59167	-0.3804	1.09167	-0.6613	1.59167	-0.9851	2.09167	-0.9214
				0.09222	-1.088	0.59222	-0.3815	1.09222	-0.6612	1.59222	-0.9855	2.09222	-0.9189
				0.09278	-1.085	0.59278	-0.3807	1.09278	-0.6614	1.59278	-0.9839	2.09278	-0.9182
				0.09333	-1.082	0.59333	-0.3807	1.09333	-0.6594	1.59333	-0.9833	2.09333	-0.9172
				0.09389	-1.08	0.59389	-0.3801	1.09389	-0.6583	1.59389	-0.9815	2.09389	-0.9161
				0.09444	-1.077	0.59444	-0.3798	1.09444	-0.6568	1.59444	-0.9806	2.09444	-0.9144
				0.095	-1.074	0.595	-0.3792	1.095	-0.6559	1.595	-0.9782	2.095	-0.9132
				0.09556	-1.071	0.59556	-0.3799	1.09556	-0.6542	1.59556	-0.9763	2.09556	-0.9112
				0.09611	-1.069	0.59611	-0.382	1.09611	-0.6519	1.59611	-0.9751	2.09611	-0.9101
				0.09667	-1.066	0.59667	-0.3809	1.09667	-0.6503	1.59667	-0.974	2.09667	-0.9087
				0.09722	-1.064	0.59722	-0.3803	1.09722	-0.6491	1.59722	-0.9726	2.09722	-0.9072
				0.09778	-1.061	0.59778	-0.3803	1.09778	-0.6516	1.59778	-0.9712	2.09778	-0.9061
				0.09833	-1.059	0.59833	-0.3801	1.09833	-0.6491	1.59833	-0.9702	2.09833	-0.9047
				0.09889	-1.056	0.59889	-0.3794	1.09889	-0.648	1.59889	-0.9697	2.09889	-0.9034
				0.09944	-1.054	0.59944	-0.3791	1.09944	-0.6478	1.59944	-0.966	2.09944	-0.9018
				0.1	-1.051	0.6	-0.3785	1.1	-0.6479	1.6	-0.9639	2.1	-0.9005
				0.10056	-1.049	0.60056	-0.3787	1.10056	-0.647	1.60056	-0.9623	2.10056	-0.8993
				0.10111	-1.046	0.60111	-0.3794	1.10111	-0.6452	1.60111	-0.9615	2.10111	-0.8984
				0.10167	-1.044	0.60167	-0.3784	1.10167	-0.6427	1.60167	-0.9605	2.10167	-0.8964
				0.10222	-1.041	0.60222	-0.3787	1.10222	-0.6415	1.60222	-0.9607	2.10222	-0.8959
				0.10278	-1.039	0.60278	-0.3779	1.10278	-0.6412	1.60278	-0.9596	2.10278	-0.8944
				0.10333	-1.037	0.60333	-0.3775	1.10333	-0.6398	1.60333	-0.957	2.10333	-0.8928
				0.10389	-1.034	0.60389	-0.3773	1.10389	-0.6383	1.60389	-0.9538	2.10389	-0.8913
				0.10444	-1.032	0.60444	-0.3772	1.10444	-0.6378	1.60444	-0.9529	2.10444	-0.8903
				0.105	-1.03	0.605	-0.3766	1.105	-0.637	1.605	-0.952	2.105	-0.8894
				0.10556	-1.027	0.60556	-0.3768	1.10556	-0.6356	1.60556	-0.9494	2.10556	-0.8875
				0.10611	-1.025	0.60611	-0.3767	1.10611	-0.6345	1.60611	-0.9482	2.10611	-0.886
				0.10667	-1.022	0.60667	-0.3768	1.10667	-0.6321	1.60667	-0.9471	2.10667	-0.8851
				0.10722	-1.02	0.60722	-0.376	1.10722	-0.6313	1.60722	-0.945	2.10722	-0.884
				0.10778	-1.018	0.60778	-0.3756	1.10778	-0.6301	1.60778	-0.9426	2.10778	-0.8823
				0.10833	-1.016	0.60833	-0.3764	1.10833	-0.63	1.60833	-0.9415	2.10833	-0.8814
				0.10889	-1.014	0.60889	-0.3765	1.10889	-0.6283	1.60889	-0.9411	2.10889	-0.8797
				0.10944	-1.012	0.60944	-0.3766	1.10944	-0.6287	1.60944	-0.9397	2.10944	-0.8791
				0.11	-1.009	0.61	-0.3763	1.11	-0.627	1.61	-0.9376	2.11	-0.8778
				0.11056	-1.007	0.61056	-0.3758	1.11056	-0.6269	1.61056	-0.9363	2.11056	-0.8761
				0.11111	-1.004	0.61111	-0.3762	1.11111	-0.6253	1.61111	-0.9351	2.11111	-0.8745
				0.11167	-1.002	0.61167	-0.376	1.11167	-0.6245	1.61167	-0.9339	2.11167	-0.8728
				0.11222	-1	0.61222	-0.3751	1.11222	-0.6225	1.61222	-0.9344	2.11222	-0.8724
				0.11278	-0.9977	0.61278	-0.3755	1.11278	-0.6222	1.61278	-0.9332	2.11278	-0.8706
				0.11333	-0.9959	0.61333	-0.3753	1.11333	-0.6207	1.61333	-0.9318	2.11333	-0.8694
				0.11389	-0.9939	0.61389	-0.3745	1.11389	-0.6201	1.61389	-0.9301	2.11389	-0.8683
				0.11444	-0.9924	0.61444	-0.3742	1.11444	-0.6209	1.61444	-0.9289	2.11444	-0.8669
				0.115	-0.9906	0.615	-0.3746	1.115	-0.6204	1.615	-0.9281	2.115	-0.866
				0.11556	-0.9883	0.61556	-0.374	1.11556	-0.62	1.61556	-0.9274	2.11556	-0.8644
				0.11611	-0.9864	0.61611	-0.374	1.11611	-0.619	1.61611	-0.9255	2.11611	-0.8628
				0.11667	-0.9842	0.61667	-0.3738	1.11667	-0.6166	1.61667	-0.9233	2.11667	-0.8617
				0.11722	-0.9823	0.61722	-0.3743	1.11722	-0.6168	1.61722	-0.9221	2.11722	-0.8602
				0.11778	-0.9802	0.61778	-0.3739	1.11778	-0.6132	1.61778	-0.9206	2.11778	-0.8585
				0.11833	-0.9781	0.61833	-0.3745	1.11833	-0.614	1.61833	-0.9193	2.11833	-0.8569
				0.11889	-0.9768	0.61889	-0.3738	1.11889	-0.614	1.61889	-0.9186	2.11889	-0.8564
				0.11944	-0.9744	0.61944	-0.3748	1.11944	-0.6124	1.61944	-0.9171	2.11944	-0.8553
				0.12	-0.9722	0.62	-0.3738	1.12	-0.6114	1.62	-0.9153	2.12	-0.854
				0.12056	-0.9699	0.62056	-0.3736	1.12056	-0.609	1.62056	-0.9136	2.12056	-0.8532
				0.12111	-0.9678	0.62111	-0.3734	1.12111	-0.609	1.62111	-0.913	2.12111	-0.8521
				0.12167	-0.9659	0.62167	-0.374	1.12167	-0.6072	1.62167	-0.9115	2.12167	-0.851
				0.12222	-0.9646	0.62222	-0.3733	1.12222	-0.6056	1.62222	-0.9102	2.12222	-0.8493
				0.12278	-0.9629	0.62278	-0.3743	1.12278	-0.6049	1.62278	-0.908	2.12278	-0.8477
				0.12333	-0.9616	0.62333	-0.3734	1.12333	-0.6051	1.62333	-0.9078	2.12333	-0.8462
				0.12389	-0.9592	0.62389	-0.373	1.12389	-0.6039	1.62389	-0.906	2.12389	-0.8442
				0.12444	-0.9579	0.62444	-0.3723	1.12444	-0.6033	1.62444	-0.9035	2.12444	-0.843
				0.125	-0.9566	0.625	-0.3732	1.125	-0.6021	1.625	-0.9034	2.125	-0.8418
				0.12556	-0.9553	0.62556	-0.3728	1.12556	-0.6008	1.62556	-0.9029	2.12556	-0.8408
				0.12611	-0.9528	0.62611	-0.3723	1.12611	-0.6001	1.62611	-0.9011	2.12611	-0.8392
				0.12667	-0.9515	0.62667	-0.3732	1.12667	-0.5991	1.62667	-0.9007	2.12667	-0.8367
				0.12722	-0.9498	0.62722	-0.3725	1.12722	-0.5983	1.62722	-0.9003	2.12722	-0.8348
				0.12778	-0.9476	0.62778	-0.3721	1.12778	-0.5979	1.62778	-0.8988	2.12778	-0.8337
				0.12833	-0.9457	0.62833	-0.3725	1.12833	-0.5971	1.62833	-0.8964	2.12833	-0.8339
				0.12889	-0.9441	0.62889	-0.3714	1.12889	-0.597	1.62889	-0.8955	2.12889	-0.833
				0.12944	-0.9421	0.62944	-0.3717	1.12944	-0.5956	1.62944	-0.8939	2.12944	-0.8319
				0.13	-0.9403	0.63	-0.3715	1.13	-0.5953	1.63	-0.8913	2.13	-0.8301
				0.13056	-0.9387	0.63056	-0.3718	1.13056	-0.5941	1.63056	-0.889	2.13056	-0.8289
				0.13111	-0.9364	0.63111	-0.3714	1.13111	-0.5941	1.63111	-0.8891	2.13111	-0.8269
				0.13167	-0.9352	0.63167	-0.3712	1.13167	-0.5934	1.63167	-0.8888	2.13167	-0.825
				0.13222	-0.9332	0.63222	-0.3714	1.13222	-0.5918	1.63222	-0.8872	2.13222	-0.8239
				0.13278	-0.9317	0.63278	-0.3715	1.13278	-0.591	1.63278	-0.8868	2.13278	-0.8206
				0.13333	-0.9301	0.63333	-0.3704	1.13333	-0.5905	1.63333	-0.8864	2.13333	-0.8201
				0.13389	-0.9291	0.63389	-0.3704	1.13389	-0.5908	1.63389	-0.885	2.13389	-0.8202
				0.13444	-0.927	0.63444	-0.3701	1.13444	-0.5896	1.63444	-0.8845	2.13444	-0.8179
				0.135	-0.9259	0.635	-0.3702	1.135	-0.5881	1.635	-0.8832	2.135	-0.8164
				0.13556	-0.9241	0.63556	-0.3704	1.13556	-0.5872	1.63556	-0.8823	2.13556	-0.8157
				0.13611	-0.9219	0.63611	-0.3707	1.13611	-0.5895	1.63611	-0.8802	2.13611	-0.8143
				0.13667	-0.9203	0.63667	-0.3706	1.13667	-0.5873	1.63667	-0.8793	2.13667	-0.8165
				0.13722	-0.919	0.63722	-0.3709	1.13722	-0.5853	1.63722	-0.8781	2.13722	-0.8121
				0.13778	-0.9177	0.63778	-0.3708	1.13778	-0.5852	1.63778	-0.8767	2.13778	-0.8121
				0.13833	-0.9164	0.63833	-0.3702	1.13833	-0.5846	1.63833	-0.8759	2.13833	-0.8101
				0.13889	-0.9152	0.63889	-0.3699	1.13889	-0.5843	1.63889	-0.8751	2.13889	-0.8092
				0.13944	-0.9125	0.63944	-0.3698	1.13944	-0.5829	1.63944	-0.873	2.13944	-0.8081
				0.14	-0.9111	0.64	-0.3692	1.14	-0.5836	1.64	-0.8739	2.14	-0.8071
				0.14056	-0.9097	0.64056	-0.3695	1.14056	-0.582	1.64056	-0.8721	2.14056	-0.8055
				0.14111	-0.9087	0.64111	-0.3699	1.14111	-0.5816	1.64111	-0.8697	2.14111	-0.8025
				0.14167	-0.9071	0.64167	-0.3697	1.14167	-0.5796	1.64167	-0.8684	2.14167	-0.802
				0.14222	-0.9056	0.64222	-0.3698	1.14222	-0.5796	1.64222	-0.8687	2.14222	-0.801
				0.14278	-0.904	0.64278	-0.3692	1.14278	-0.5793	1.64278	-0.8665	2.14278	-0.8001
				0.14333	-0.9024	0.64333	-0.3686	1.14333	-0.5789	1.64333	-0.8658	2.14333	-0.7998
				0.14389	-0.9004	0.64389	-0.3689	1.14389	-0.5789	1.64389	-0.8658	2.14389	-0.7987
				0.14444	-0.8989	0.64444	-0.3683	1.14444	-0.5783	1.64444	-0.8642	2.14444	-0.7977
				0.145	-0.8971	0.645	-0.3681	1.145	-0.5777	1.645	-0.8638	2.145	-0.7968
				0.14556	-0.8952	0.64556	-0.3697	1.14556	-0.5765	1.64556	-0.8622	2.14556	-0.7953
				0.14611	-0.8929	0.64611	-0.368	1.14611	-0.5762	1.64611	-0.8615	2.14611	-0.7941
				0.14667	-0.8914	0.64667	-0.3624	1.14667	-0.5744	1.64667	-0.8598	2.14667	-0.7927
				0.14722	-0.8895	0.64722	-0.3608	1.14722	-0.5733	1.64722	-0.8598	2.14722	-0.7917
				0.14778	-0.8879	0.64778	-0.3604	1.14778	-0.5729	1.64778	-0.8583	2.14778	-0.7902
				0.14833	-0.8863	0.64833	-0.3601	1.14833	-0.5733	1.64833	-0.8558	2.14833	-0.7887
				0.14889	-0.8854	0.64889	-0.3601	1.14889	-0.5725	1.64889	-0.8551	2.14889	-0.7879
				0.14944	-0.8838	0.64944	-0.3594	1.14944	-0.5724	1.64944	-0.8539	2.14944	-0.7872
				0.15	-0.8821	0.65	-0.3593	1.15	-0.5722	1.65	-0.8531	2.15	-0.7861
				0.15056	-0.8807	0.65056	-0.3593	1.15056	-0.5712	1.65056	-0.8526	2.15056	-0.7844
				0.15111	-0.879	0.65111	-0.3591	1.15111	-0.5705	1.65111	-0.8507	2.15111	-0.7826
				0.15167	-0.8778	0.65167	-0.3585	1.15167	-0.5703	1.65167	-0.8499	2.15167	-0.7813
				0.15222	-0.8771	0.65222	-0.3586	1.15222	-0.5706	1.65222	-0.8487	2.15222	-0.7801
				0.15278	-0.876	0.65278	-0.3586	1.15278	-0.5683	1.65278	-0.8485	2.15278	-0.779
				0.15333	-0.8754	0.65333	-0.3587	1.15333	-0.5684	1.65333	-0.8478	2.15333	-0.7788
				0.15389	-0.8754	0.65389	-0.359	1.15389	-0.5668	1.65389	-0.8468	2.15389	-0.777
				0.15444	-0.8742	0.65444	-0.358	1.15444	-0.5659	1.65444	-0.8464	2.15444	-0.7762
				0.155	-0.872	0.655	-0.359	1.155	-0.5637	1.655	-0.8457	2.155	-0.7755
				0.15556	-0.8707	0.65556	-0.358	1.15556	-0.5636	1.65556	-0.8459	2.15556	-0.7746
				0.15611	-0.8696	0.65611	-0.3574	1.15611	-0.563	1.65611	-0.8446	2.15611	-0.7731
				0.15667	-0.8682	0.65667	-0.3581	1.15667	-0.5616	1.65667	-0.8428	2.15667	-0.7712
				0.15722	-0.867	0.65722	-0.3576	1.15722	-0.561	1.65722	-0.8409	2.15722	-0.7703
				0.15778	-0.8659	0.65778	-0.3573	1.15778	-0.5589	1.65778	-0.8396	2.15778	-0.7689
				0.15833	-0.8647	0.65833	-0.3576	1.15833	-0.5607	1.65833	-0.8385	2.15833	-0.7682
				0.15889	-0.8631	0.65889	-0.3578	1.15889	-0.5595	1.65889	-0.8379	2.15889	-0.7674
				0.15944	-0.862	0.65944	-0.3574	1.15944	-0.5589	1.65944	-0.8351	2.15944	-0.7666
				0.16	-0.8607	0.66	-0.3562	1.16	-0.5583	1.66	-0.8347	2.16	-0.7655
				0.16056	-0.8595	0.66056	-0.357	1.16056	-0.5578	1.66056	-0.8336	2.16056	-0.7645
				0.16111	-0.8579	0.66111	-0.3568	1.16111	-0.5571	1.66111	-0.8331	2.16111	-0.7633
				0.16167	-0.8568	0.66167	-0.3568	1.16167	-0.5563	1.66167	-0.8323	2.16167	-0.7618
				0.16222	-0.8554	0.66222	-0.3562	1.16222	-0.556	1.66222	-0.8304	2.16222	-0.7606
				0.16278	-0.8541	0.66278	-0.356	1.16278	-0.5556	1.66278	-0.8297	2.16278	-0.7598
				0.16333	-0.8528	0.66333	-0.356	1.16333	-0.5546	1.66333	-0.829	2.16333	-0.759
				0.16389	-0.8518	0.66389	-0.3561	1.16389	-0.5534	1.66389	-0.8293	2.16389	-0.7579
				0.16444	-0.8504	0.66444	-0.3555	1.16444	-0.552	1.66444	-0.8279	2.16444	-0.7575
				0.165	-0.8489	0.665	-0.3555	1.165	-0.5516	1.665	-0.8264	2.165	-0.7564
				0.16556	-0.8481	0.66556	-0.3555	1.16556	-0.5523	1.66556	-0.8242	2.16556	-0.7552
				0.16611	-0.8468	0.66611	-0.3554	1.16611	-0.5502	1.66611	-0.8235	2.16611	-0.7534
				0.16667	-0.8449	0.66667	-0.3553	1.16667	-0.5508	1.66667	-0.8224	2.16667	-0.7522
				0.16722	-0.844	0.66722	-0.3549	1.16722	-0.5509	1.66722	-0.8222	2.16722	-0.7508
				0.16778	-0.8421	0.66778	-0.355	1.16778	-0.5472	1.66778	-0.8219	2.16778	-0.75
				0.16833	-0.8407	0.66833	-0.354	1.16833	-0.5449	1.66833	-0.8218	2.16833	-0.7492
				0.16889	-0.8394	0.66889	-0.3561	1.16889	-0.5449	1.66889	-0.8211	2.16889	-0.7484
				0.16944	-0.8385	0.66944	-0.3544	1.16944	-0.5455	1.66944	-0.8192	2.16944	-0.7475
				0.17	-0.8376	0.67	-0.3536	1.17	-0.5457	1.67	-0.8169	2.17	-0.7466
				0.17056	-0.8364	0.67056	-0.3526	1.17056	-0.5461	1.67056	-0.8164	2.17056	-0.7459
				0.17111	-0.8351	0.67111	-0.35	1.17111	-0.544	1.67111	-0.8154	2.17111	-0.7453
				0.17167	-0.8339	0.67167	-0.3542	1.17167	-0.5446	1.67167	-0.8142	2.17167	-0.7441
				0.17222	-0.8325	0.67222	-0.3546	1.17222	-0.5438	1.67222	-0.8132	2.17222	-0.7434
				0.17278	-0.8312	0.67278	-0.3537	1.17278	-0.5433	1.67278	-0.8126	2.17278	-0.7421
				0.17333	-0.8301	0.67333	-0.3539	1.17333	-0.5434	1.67333	-0.8105	2.17333	-0.7409
				0.17389	-0.8289	0.67389	-0.3496	1.17389	-0.542	1.67389	-0.8091	2.17389	-0.7397
				0.17444	-0.8274	0.67444	-0.3513	1.17444	-0.5407	1.67444	-0.8085	2.17444	-0.739
				0.175	-0.8268	0.675	-0.3532	1.175	-0.5409	1.675	-0.808	2.175	-0.7373
				0.17556	-0.8256	0.67556	-0.3544	1.17556	-0.541	1.67556	-0.8074	2.17556	-0.7368
				0.17611	-0.8243	0.67611	-0.3552	1.17611	-0.5409	1.67611	-0.8059	2.17611	-0.7363
				0.17667	-0.8236	0.67667	-0.3556	1.17667	-0.5392	1.67667	-0.8062	2.17667	-0.7349
				0.17722	-0.8222	0.67722	-0.3559	1.17722	-0.54	1.67722	-0.8055	2.17722	-0.7336
				0.17778	-0.821	0.67778	-0.3563	1.17778	-0.5393	1.67778	-0.8043	2.17778	-0.7321
				0.17833	-0.8199	0.67833	-0.3559	1.17833	-0.537	1.67833	-0.8035	2.17833	-0.7306
				0.17889	-0.8185	0.67889	-0.3557	1.17889	-0.5375	1.67889	-0.802	2.17889	-0.7295
				0.17944	-0.8172	0.67944	-0.3551	1.17944	-0.5374	1.67944	-0.801	2.17944	-0.7289
				0.18	-0.8156	0.68	-0.3554	1.18	-0.5375	1.68	-0.7998	2.18	-0.7284
				0.18056	-0.8143	0.68056	-0.3553	1.18056	-0.5385	1.68056	-0.7992	2.18056	-0.7278
				0.18111	-0.813	0.68111	-0.3551	1.18111	-0.5367	1.68111	-0.7976	2.18111	-0.7265
				0.18167	-0.8116	0.68167	-0.3553	1.18167	-0.5374	1.68167	-0.7958	2.18167	-0.7256
				0.18222	-0.8107	0.68222	-0.3553	1.18222	-0.5361	1.68222	-0.7939	2.18222	-0.7246
				0.18278	-0.8096	0.68278	-0.355	1.18278	-0.5355	1.68278	-0.7923	2.18278	-0.724
				0.18333	-0.8081	0.68333	-0.3553	1.18333	-0.5341	1.68333	-0.7924	2.18333	-0.7229
				0.18389	-0.8076	0.68389	-0.3554	1.18389	-0.534	1.68389	-0.7924	2.18389	-0.7224
				0.18444	-0.8069	0.68444	-0.3554	1.18444	-0.5327	1.68444	-0.7907	2.18444	-0.7206
				0.185	-0.8059	0.685	-0.3552	1.185	-0.5326	1.685	-0.7905	2.185	-0.7189
				0.18556	-0.8049	0.68556	-0.3549	1.18556	-0.532	1.68556	-0.7894	2.18556	-0.718
				0.18611	-0.8039	0.68611	-0.3546	1.18611	-0.5325	1.68611	-0.788	2.18611	-0.717
				0.18667	-0.8023	0.68667	-0.3546	1.18667	-0.5314	1.68667	-0.7877	2.18667	-0.7167
				0.18722	-0.8008	0.68722	-0.3549	1.18722	-0.5308	1.68722	-0.7867	2.18722	-0.7163
				0.18778	-0.8001	0.68778	-0.3544	1.18778	-0.53	1.68778	-0.7863	2.18778	-0.7159
				0.18833	-0.7989	0.68833	-0.3536	1.18833	-0.5295	1.68833	-0.7839	2.18833	-0.7142
				0.18889	-0.7976	0.68889	-0.3532	1.18889	-0.5292	1.68889	-0.7821	2.18889	-0.7134
				0.18944	-0.7968	0.68944	-0.3528	1.18944	-0.5293	1.68944	-0.7809	2.18944	-0.7126
				0.19	-0.7956	0.69	-0.3526	1.19	-0.5292	1.69	-0.7803	2.19	-0.7127
				0.19056	-0.7944	0.69056	-0.3524	1.19056	-0.5289	1.69056	-0.7804	2.19056	-0.711
				0.19111	-0.793	0.69111	-0.352	1.19111	-0.5277	1.69111	-0.7795	2.19111	-0.7098
				0.19167	-0.7919	0.69167	-0.3518	1.19167	-0.5262	1.69167	-0.779	2.19167	-0.7088
				0.19222	-0.7908	0.69222	-0.3517	1.19222	-0.525	1.69222	-0.7775	2.19222	-0.7081
				0.19278	-0.7901	0.69278	-0.3516	1.19278	-0.5236	1.69278	-0.7772	2.19278	-0.7076
				0.19333	-0.7885	0.69333	-0.3514	1.19333	-0.5237	1.69333	-0.7768	2.19333	-0.707
				0.19389	-0.7874	0.69389	-0.3514	1.19389	-0.5238	1.69389	-0.7756	2.19389	-0.706
				0.19444	-0.7862	0.69444	-0.3512	1.19444	-0.5239	1.69444	-0.7747	2.19444	-0.7041
				0.195	-0.7846	0.695	-0.3513	1.195	-0.523	1.695	-0.7739	2.195	-0.7029
				0.19556	-0.7831	0.69556	-0.3515	1.19556	-0.5232	1.69556	-0.7716	2.19556	-0.7024
				0.19611	-0.7823	0.69611	-0.3516	1.19611	-0.5239	1.69611	-0.7705	2.19611	-0.7017
				0.19667	-0.7814	0.69667	-0.3513	1.19667	-0.5216	1.69667	-0.7691	2.19667	-0.7012
				0.19722	-0.7828	0.69722	-0.3513	1.19722	-0.5216	1.69722	-0.7685	2.19722	-0.7004
				0.19778	-0.7806	0.69778	-0.3509	1.19778	-0.521	1.69778	-0.7669	2.19778	-0.6996
				0.19833	-0.7793	0.69833	-0.3504	1.19833	-0.5216	1.69833	-0.766	2.19833	-0.6978
				0.19889	-0.7775	0.69889	-0.3502	1.19889	-0.521	1.69889	-0.7656	2.19889	-0.6979
				0.19944	-0.7761	0.69944	-0.3499	1.19944	-0.5199	1.69944	-0.7656	2.19944	-0.6966
				0.2	-0.7759	0.7	-0.3497	1.2	-0.5193	1.7	-0.7643	2.2	-0.6956
				0.20056	-0.7746	0.70056	-0.3497	1.20056	-0.5187	1.70056	-0.7632	2.20056	-0.6949
				0.20111	-0.7736	0.70111	-0.3498	1.20111	-0.5187	1.70111	-0.7628	2.20111	-0.6939
				0.20167	-0.7722	0.70167	-0.35	1.20167	-0.518	1.70167	-0.7625	2.20167	-0.693
				0.20222	-0.7709	0.70222	-0.3495	1.20222	-0.5169	1.70222	-0.7609	2.20222	-0.6916
				0.20278	-0.7695	0.70278	-0.3499	1.20278	-0.5165	1.70278	-0.7599	2.20278	-0.6905
				0.20333	-0.7685	0.70333	-0.3496	1.20333	-0.5167	1.70333	-0.7602	2.20333	-0.6899
				0.20389	-0.7679	0.70389	-0.349	1.20389	-0.5157	1.70389	-0.7595	2.20389	-0.6889
				0.20444	-0.767	0.70444	-0.3478	1.20444	-0.5151	1.70444	-0.7606	2.20444	-0.6885
				0.205	-0.7653	0.705	-0.3482	1.205	-0.5152	1.705	-0.7592	2.205	-0.6875
				0.20556	-0.7641	0.70556	-0.3479	1.20556	-0.5135	1.70556	-0.7586	2.20556	-0.6863
				0.20611	-0.7631	0.70611	-0.3482	1.20611	-0.5137	1.70611	-0.7575	2.20611	-0.685
				0.20667	-0.7625	0.70667	-0.3486	1.20667	-0.5134	1.70667	-0.7556	2.20667	-0.6846
				0.20722	-0.7614	0.70722	-0.3483	1.20722	-0.5133	1.70722	-0.7554	2.20722	-0.6834
				0.20778	-0.7601	0.70778	-0.348	1.20778	-0.5108	1.70778	-0.7547	2.20778	-0.6824
				0.20833	-0.7591	0.70833	-0.3483	1.20833	-0.512	1.70833	-0.7527	2.20833	-0.6813
				0.20889	-0.7579	0.70889	-0.3485	1.20889	-0.5131	1.70889	-0.7525	2.20889	-0.6801
				0.20944	-0.7564	0.70944	-0.3483	1.20944	-0.5116	1.70944	-0.752	2.20944	-0.6799
				0.21	-0.7553	0.71	-0.3477	1.21	-0.5116	1.71	-0.7514	2.21	-0.6783
				0.21056	-0.7544	0.71056	-0.3478	1.21056	-0.5112	1.71056	-0.7499	2.21056	-0.6779
				0.21111	-0.7531	0.71111	-0.3483	1.21111	-0.5101	1.71111	-0.7498	2.21111	-0.6773
				0.21167	-0.7518	0.71167	-0.3465	1.21167	-0.5098	1.71167	-0.7501	2.21167	-0.6762
				0.21222	-0.7512	0.71222	-0.3473	1.21222	-0.51	1.71222	-0.7496	2.21222	-0.676
				0.21278	-0.7501	0.71278	-0.3478	1.21278	-0.5089	1.71278	-0.7487	2.21278	-0.6753
				0.21333	-0.7492	0.71333	-0.3481	1.21333	-0.5084	1.71333	-0.7472	2.21333	-0.6746
				0.21389	-0.748	0.71389	-0.348	1.21389	-0.5074	1.71389	-0.7452	2.21389	-0.6741
				0.21444	-0.7474	0.71444	-0.3474	1.21444	-0.5069	1.71444	-0.7444	2.21444	-0.6732
				0.215	-0.746	0.715	-0.3477	1.215	-0.4993	1.715	-0.7443	2.215	-0.6719
				0.21556	-0.7451	0.71556	-0.3476	1.21556	-0.5	1.71556	-0.7433	2.21556	-0.671
				0.21611	-0.7435	0.71611	-0.3478	1.21611	-0.501	1.71611	-0.7417	2.21611	-0.6701
				0.21667	-0.7429	0.71667	-0.3475	1.21667	-0.5012	1.71667	-0.741	2.21667	-0.6692
				0.21722	-0.7417	0.71722	-0.3475	1.21722	-0.5011	1.71722	-0.74	2.21722	-0.6688
				0.21778	-0.7413	0.71778	-0.3477	1.21778	-0.5	1.71778	-0.7387	2.21778	-0.6675
				0.21833	-0.7401	0.71833	-0.3475	1.21833	-0.502	1.71833	-0.7377	2.21833	-0.666
				0.21889	-0.7392	0.71889	-0.3475	1.21889	-0.5018	1.71889	-0.737	2.21889	-0.6658
				0.21944	-0.7378	0.71944	-0.3471	1.21944	-0.5019	1.71944	-0.7368	2.21944	-0.6651
				0.22	-0.7371	0.72	-0.3465	1.22	-0.502	1.72	-0.7372	2.22	-0.6646
				0.22056	-0.7357	0.72056	-0.3465	1.22056	-0.5011	1.72056	-0.7363	2.22056	-0.6639
				0.22111	-0.7351	0.72111	-0.3462	1.22111	-0.5006	1.72111	-0.7365	2.22111	-0.6629
				0.22167	-0.7335	0.72167	-0.346	1.22167	-0.4998	1.72167	-0.7359	2.22167	-0.6625
				0.22222	-0.7328	0.72222	-0.346	1.22222	-0.5003	1.72222	-0.7344	2.22222	-0.6608
				0.22278	-0.7317	0.72278	-0.3462	1.22278	-0.5003	1.72278	-0.733	2.22278	-0.6598
				0.22333	-0.7304	0.72333	-0.3459	1.22333	-0.5	1.72333	-0.7325	2.22333	-0.6601
				0.22389	-0.7292	0.72389	-0.3458	1.22389	-0.4988	1.72389	-0.7324	2.22389	-0.6583
				0.22444	-0.7277	0.72444	-0.3457	1.22444	-0.4996	1.72444	-0.7323	2.22444	-0.6589
				0.225	-0.7268	0.725	-0.3459	1.225	-0.5016	1.725	-0.7314	2.225	-0.6576
				0.22556	-0.7257	0.72556	-0.3451	1.22556	-0.4991	1.72556	-0.7306	2.22556	-0.6561
				0.22611	-0.724	0.72611	-0.3452	1.22611	-0.498	1.72611	-0.7295	2.22611	-0.6556
				0.22667	-0.7231	0.72667	-0.3457	1.22667	-0.498	1.72667	-0.7285	2.22667	-0.6551
				0.22722	-0.7226	0.72722	-0.3456	1.22722	-0.4973	1.72722	-0.7289	2.22722	-0.6539
				0.22778	-0.7212	0.72778	-0.3446	1.22778	-0.4983	1.72778	-0.7278	2.22778	-0.6535
				0.22833	-0.7202	0.72833	-0.3456	1.22833	-0.4963	1.72833	-0.7275	2.22833	-0.6527
				0.22889	-0.7192	0.72889	-0.3439	1.22889	-0.4946	1.72889	-0.7271	2.22889	-0.6517
				0.22944	-0.7184	0.72944	-0.345	1.22944	-0.4956	1.72944	-0.7267	2.22944	-0.6501
				0.23	-0.7174	0.73	-0.3456	1.23	-0.4959	1.73	-0.7247	2.23	-0.6495
				0.23056	-0.7163	0.73056	-0.3453	1.23056	-0.4954	1.73056	-0.7229	2.23056	-0.6474
				0.23111	-0.7153	0.73111	-0.3452	1.23111	-0.4947	1.73111	-0.7231	2.23111	-0.6469
				0.23167	-0.7141	0.73167	-0.3454	1.23167	-0.4956	1.73167	-0.7218	2.23167	-0.6458
				0.23222	-0.7132	0.73222	-0.3452	1.23222	-0.4946	1.73222	-0.721	2.23222	-0.6445
				0.23278	-0.7123	0.73278	-0.3447	1.23278	-0.4937	1.73278	-0.7196	2.23278	-0.6438
				0.23333	-0.7114	0.73333	-0.3444	1.23333	-0.4931	1.73333	-0.7203	2.23333	-0.644
				0.23389	-0.7108	0.73389	-0.3443	1.23389	-0.4927	1.73389	-0.719	2.23389	-0.6434
				0.23444	-0.7092	0.73444	-0.3442	1.23444	-0.4926	1.73444	-0.718	2.23444	-0.6424
				0.235	-0.7079	0.735	-0.3444	1.235	-0.4924	1.735	-0.717	2.235	-0.6413
				0.23556	-0.7069	0.73556	-0.3446	1.23556	-0.4925	1.73556	-0.7158	2.23556	-0.6409
				0.23611	-0.7063	0.73611	-0.3443	1.23611	-0.491	1.73611	-0.7151	2.23611	-0.6403
				0.23667	-0.7054	0.73667	-0.3446	1.23667	-0.4895	1.73667	-0.7145	2.23667	-0.6397
				0.23722	-0.7048	0.73722	-0.3445	1.23722	-0.4905	1.73722	-0.7138	2.23722	-0.6392
				0.23778	-0.7035	0.73778	-0.3443	1.23778	-0.4903	1.73778	-0.7132	2.23778	-0.6378
				0.23833	-0.7026	0.73833	-0.3439	1.23833	-0.4901	1.73833	-0.7126	2.23833	-0.6376
				0.23889	-0.7016	0.73889	-0.3439	1.23889	-0.4895	1.73889	-0.7117	2.23889	-0.6385
				0.23944	-0.7005	0.73944	-0.344	1.23944	-0.4898	1.73944	-0.7104	2.23944	-0.6376
				0.24	-0.6996	0.74	-0.3443	1.24	-0.4884	1.74	-0.7101	2.24	-0.6365
				0.24056	-0.6991	0.74056	-0.3439	1.24056	-0.4873	1.74056	-0.709	2.24056	-0.6364
				0.24111	-0.6987	0.74111	-0.3434	1.24111	-0.4871	1.74111	-0.7085	2.24111	-0.635
				0.24167	-0.6976	0.74167	-0.3434	1.24167	-0.4855	1.74167	-0.7072	2.24167	-0.6338
				0.24222	-0.6964	0.74222	-0.3433	1.24222	-0.4856	1.74222	-0.7063	2.24222	-0.6329
				0.24278	-0.6953	0.74278	-0.3428	1.24278	-0.4854	1.74278	-0.7056	2.24278	-0.633
				0.24333	-0.6942	0.74333	-0.3427	1.24333	-0.486	1.74333	-0.7049	2.24333	-0.6328
				0.24389	-0.6933	0.74389	-0.3432	1.24389	-0.4855	1.74389	-0.7049	2.24389	-0.6314
				0.24444	-0.6926	0.74444	-0.343	1.24444	-0.4847	1.74444	-0.7043	2.24444	-0.6308
				0.245	-0.6917	0.745	-0.3429	1.245	-0.4848	1.745	-0.7039	2.245	-0.6294
				0.24556	-0.6906	0.74556	-0.3434	1.24556	-0.4838	1.74556	-0.7039	2.24556	-0.6283
				0.24611	-0.69	0.74611	-0.3427	1.24611	-0.4836	1.74611	-0.7039	2.24611	-0.6276
				0.24667	-0.6892	0.74667	-0.3429	1.24667	-0.4844	1.74667	-0.7011	2.24667	-0.6267
				0.24722	-0.6882	0.74722	-0.3432	1.24722	-0.4843	1.74722	-0.701	2.24722	-0.6261
				0.24778	-0.6871	0.74778	-0.3429	1.24778	-0.4833	1.74778	-0.7049	2.24778	-0.6251
				0.24833	-0.6865	0.74833	-0.3426	1.24833	-0.4816	1.74833	-0.7035	2.24833	-0.6248
				0.24889	-0.6857	0.74889	-0.3425	1.24889	-0.482	1.74889	-0.7012	2.24889	-0.6248
				0.24944	-0.6846	0.74944	-0.342	1.24944	-0.4817	1.74944	-0.7	2.24944	-0.6239
				0.25	-0.6833	0.75	-0.342	1.25	-0.4806	1.75	-0.6993	2.25	-0.623
				0.25056	-0.6825	0.75056	-0.3419	1.25056	-0.4817	1.75056	-0.6983	2.25056	-0.622
				0.25111	-0.6817	0.75111	-0.3421	1.25111	-0.4826	1.75111	-0.6972	2.25111	-0.6215
				0.25167	-0.6808	0.75167	-0.3426	1.25167	-0.481	1.75167	-0.6972	2.25167	-0.6205
				0.25222	-0.6801	0.75222	-0.3419	1.25222	-0.4809	1.75222	-0.6962	2.25222	-0.6205
				0.25278	-0.679	0.75278	-0.3421	1.25278	-0.4794	1.75278	-0.6965	2.25278	-0.6198
				0.25333	-0.6781	0.75333	-0.3419	1.25333	-0.479	1.75333	-0.6958	2.25333	-0.6189
				0.25389	-0.6769	0.75389	-0.3418	1.25389	-0.4801	1.75389	-0.6954	2.25389	-0.6176
				0.25444	-0.676	0.75444	-0.3415	1.25444	-0.4796	1.75444	-0.6942	2.25444	-0.6179
				0.255	-0.6754	0.755	-0.3409	1.255	-0.4789	1.755	-0.6941	2.255	-0.6172
				0.25556	-0.6747	0.75556	-0.3414	1.25556	-0.4775	1.75556	-0.6926	2.25556	-0.6165
				0.25611	-0.6737	0.75611	-0.3414	1.25611	-0.4778	1.75611	-0.6925	2.25611	-0.6167
				0.25667	-0.6726	0.75667	-0.3412	1.25667	-0.4771	1.75667	-0.6923	2.25667	-0.6157
				0.25722	-0.6715	0.75722	-0.3414	1.25722	-0.4774	1.75722	-0.6909	2.25722	-0.6158
				0.25778	-0.6701	0.75778	-0.3405	1.25778	-0.4772	1.75778	-0.6898	2.25778	-0.615
				0.25833	-0.6694	0.75833	-0.3413	1.25833	-0.4751	1.75833	-0.6892	2.25833	-0.6138
				0.25889	-0.6688	0.75889	-0.3417	1.25889	-0.4741	1.75889	-0.6885	2.25889	-0.6132
				0.25944	-0.6687	0.75944	-0.3416	1.25944	-0.4741	1.75944	-0.6868	2.25944	-0.6122
				0.26	-0.6671	0.76	-0.3413	1.26	-0.4735	1.76	-0.6868	2.26	-0.6112
				0.26056	-0.666	0.76056	-0.3411	1.26056	-0.4733	1.76056	-0.6866	2.26056	-0.6105
				0.26111	-0.6653	0.76111	-0.3412	1.26111	-0.4738	1.76111	-0.6867	2.26111	-0.611
				0.26167	-0.6642	0.76167	-0.3408	1.26167	-0.4735	1.76167	-0.6865	2.26167	-0.6107
				0.26222	-0.6634	0.76222	-0.3406	1.26222	-0.4723	1.76222	-0.685	2.26222	-0.6094
				0.26278	-0.6627	0.76278	-0.3407	1.26278	-0.4713	1.76278	-0.6848	2.26278	-0.609
				0.26333	-0.6617	0.76333	-0.3404	1.26333	-0.4714	1.76333	-0.6839	2.26333	-0.6082
				0.26389	-0.6612	0.76389	-0.3404	1.26389	-0.4713	1.76389	-0.6825	2.26389	-0.6072
				0.26444	-0.6606	0.76444	-0.3401	1.26444	-0.4713	1.76444	-0.6817	2.26444	-0.6065
				0.265	-0.6595	0.765	-0.3398	1.265	-0.4714	1.765	-0.6802	2.265	-0.6064
				0.26556	-0.6588	0.76556	-0.3397	1.26556	-0.4701	1.76556	-0.6792	2.26556	-0.6055
				0.26611	-0.658	0.76611	-0.3404	1.26611	-0.4705	1.76611	-0.6781	2.26611	-0.6045
				0.26667	-0.6573	0.76667	-0.3404	1.26667	-0.4712	1.76667	-0.6783	2.26667	-0.604
				0.26722	-0.6561	0.76722	-0.3403	1.26722	-0.4703	1.76722	-0.6783	2.26722	-0.6036
				0.26778	-0.6554	0.76778	-0.339	1.26778	-0.4713	1.76778	-0.6773	2.26778	-0.603
				0.26833	-0.6547	0.76833	-0.3388	1.26833	-0.473	1.76833	-0.6754	2.26833	-0.6022
				0.26889	-0.6536	0.76889	-0.3396	1.26889	-0.4728	1.76889	-0.675	2.26889	-0.6014
				0.26944	-0.6532	0.76944	-0.3398	1.26944	-0.471	1.76944	-0.6749	2.26944	-0.6007
				0.27	-0.652	0.77	-0.3395	1.27	-0.4695	1.77	-0.6746	2.27	-0.6003
				0.27056	-0.6511	0.77056	-0.3393	1.27056	-0.4691	1.77056	-0.6734	2.27056	-0.6002
				0.27111	-0.6504	0.77111	-0.3395	1.27111	-0.4692	1.77111	-0.6732	2.27111	-0.5995
				0.27167	-0.6499	0.77167	-0.3393	1.27167	-0.4683	1.77167	-0.6729	2.27167	-0.5984
				0.27222	-0.6494	0.77222	-0.3396	1.27222	-0.4676	1.77222	-0.6725	2.27222	-0.5971
				0.27278	-0.6488	0.77278	-0.3399	1.27278	-0.4679	1.77278	-0.6717	2.27278	-0.5967
				0.27333	-0.6476	0.77333	-0.3389	1.27333	-0.4664	1.77333	-0.6715	2.27333	-0.5959
				0.27389	-0.6473	0.77389	-0.3391	1.27389	-0.4663	1.77389	-0.6699	2.27389	-0.5951
				0.27444	-0.6465	0.77444	-0.3391	1.27444	-0.4675	1.77444	-0.6691	2.27444	-0.595
				0.275	-0.6453	0.775	-0.339	1.275	-0.4671	1.775	-0.6689	2.275	-0.5942
				0.27556	-0.6446	0.77556	-0.3388	1.27556	-0.466	1.77556	-0.6673	2.27556	-0.5946
				0.27611	-0.6439	0.77611	-0.3386	1.27611	-0.4668	1.77611	-0.6673	2.27611	-0.5944
				0.27667	-0.6428	0.77667	-0.3381	1.27667	-0.4656	1.77667	-0.6668	2.27667	-0.5954
				0.27722	-0.6423	0.77722	-0.3384	1.27722	-0.4647	1.77722	-0.6656	2.27722	-0.5946
				0.27778	-0.641	0.77778	-0.3387	1.27778	-0.4648	1.77778	-0.666	2.27778	-0.593
				0.27833	-0.6402	0.77833	-0.3375	1.27833	-0.4639	1.77833	-0.6653	2.27833	-0.5919
				0.27889	-0.6392	0.77889	-0.3383	1.27889	-0.4643	1.77889	-0.6651	2.27889	-0.5905
				0.27944	-0.6382	0.77944	-0.3382	1.27944	-0.4643	1.77944	-0.6638	2.27944	-0.5897
				0.28	-0.6375	0.78	-0.338	1.28	-0.4635	1.78	-0.6635	2.28	-0.5898
				0.28056	-0.6372	0.78056	-0.3386	1.28056	-0.4635	1.78056	-0.6629	2.28056	-0.5899
				0.28111	-0.6364	0.78111	-0.3386	1.28111	-0.4629	1.78111	-0.6631	2.28111	-0.5898
				0.28167	-0.6353	0.78167	-0.338	1.28167	-0.4628	1.78167	-0.6629	2.28167	-0.5895
				0.28222	-0.6345	0.78222	-0.338	1.28222	-0.4622	1.78222	-0.6621	2.28222	-0.5929
				0.28278	-0.6335	0.78278	-0.3382	1.28278	-0.4616	1.78278	-0.6612	2.28278	-0.5899
				0.28333	-0.633	0.78333	-0.338	1.28333	-0.4621	1.78333	-0.6606	2.28333	-0.5884
				0.28389	-0.6319	0.78389	-0.338	1.28389	-0.4626	1.78389	-0.6603	2.28389	-0.5871
				0.28444	-0.6315	0.78444	-0.3378	1.28444	-0.4628	1.78444	-0.6599	2.28444	-0.586
				0.285	-0.6307	0.785	-0.3377	1.285	-0.4617	1.785	-0.6588	2.285	-0.5849
				0.28556	-0.6303	0.78556	-0.3373	1.28556	-0.462	1.78556	-0.6579	2.28556	-0.5843
				0.28611	-0.6296	0.78611	-0.3378	1.28611	-0.463	1.78611	-0.6579	2.28611	-0.5839
				0.28667	-0.6288	0.78667	-0.3378	1.28667	-0.4615	1.78667	-0.6566	2.28667	-0.5829
				0.28722	-0.6282	0.78722	-0.3376	1.28722	-0.4598	1.78722	-0.6557	2.28722	-0.5821
				0.28778	-0.6276	0.78778	-0.3373	1.28778	-0.4612	1.78778	-0.655	2.28778	-0.582
				0.28833	-0.6268	0.78833	-0.3372	1.28833	-0.4605	1.78833	-0.6549	2.28833	-0.5816
				0.28889	-0.626	0.78889	-0.3376	1.28889	-0.46	1.78889	-0.6537	2.28889	-0.5809
				0.28944	-0.6252	0.78944	-0.337	1.28944	-0.4599	1.78944	-0.6533	2.28944	-0.5801
				0.29	-0.6248	0.79	-0.3372	1.29	-0.4603	1.79	-0.6531	2.29	-0.58
				0.29056	-0.624	0.79056	-0.3374	1.29056	-0.4591	1.79056	-0.6524	2.29056	-0.5795
				0.29111	-0.6233	0.79111	-0.3371	1.29111	-0.4588	1.79111	-0.6513	2.29111	-0.5785
				0.29167	-0.6227	0.79167	-0.3366	1.29167	-0.4583	1.79167	-0.6509	2.29167	-0.5781
				0.29222	-0.622	0.79222	-0.3366	1.29222	-0.4585	1.79222	-0.65	2.29222	-0.5769
				0.29278	-0.6214	0.79278	-0.3363	1.29278	-0.4581	1.79278	-0.6499	2.29278	-0.5767
				0.29333	-0.6209	0.79333	-0.336	1.29333	-0.4583	1.79333	-0.6489	2.29333	-0.5756
				0.29389	-0.6199	0.79389	-0.3358	1.29389	-0.4579	1.79389	-0.6482	2.29389	-0.5754
				0.29444	-0.619	0.79444	-0.3357	1.29444	-0.459	1.79444	-0.6474	2.29444	-0.5753
				0.295	-0.6183	0.795	-0.3358	1.295	-0.457	1.795	-0.6476	2.295	-0.5746
				0.29556	-0.6177	0.79556	-0.336	1.29556	-0.457	1.79556	-0.647	2.29556	-0.5742
				0.29611	-0.6171	0.79611	-0.3363	1.29611	-0.4567	1.79611	-0.6472	2.29611	-0.5732
				0.29667	-0.6165	0.79667	-0.3362	1.29667	-0.4561	1.79667	-0.6468	2.29667	-0.5738
				0.29722	-0.6161	0.79722	-0.3362	1.29722	-0.4556	1.79722	-0.6455	2.29722	-0.574
				0.29778	-0.6154	0.79778	-0.3357	1.29778	-0.4549	1.79778	-0.645	2.29778	-0.5737
				0.29833	-0.6144	0.79833	-0.336	1.29833	-0.4556	1.79833	-0.6442	2.29833	-0.5723
				0.29889	-0.6136	0.79889	-0.3361	1.29889	-0.456	1.79889	-0.6432	2.29889	-0.5714
				0.29944	-0.6126	0.79944	-0.3357	1.29944	-0.4549	1.79944	-0.6428	2.29944	-0.5707
				0.3	-0.6121	0.8	-0.3356	1.3	-0.4558	1.8	-0.6423	2.3	-0.5706
				0.30056	-0.6113	0.80056	-0.3363	1.30056	-0.4542	1.80056	-0.6414	2.30056	-0.5697
				0.30111	-0.6107	0.80111	-0.3356	1.30111	-0.4539	1.80111	-0.6401	2.30111	-0.5691
				0.30167	-0.6099	0.80167	-0.3355	1.30167	-0.4533	1.80167	-0.6398	2.30167	-0.5682
				0.30222	-0.609	0.80222	-0.3358	1.30222	-0.453	1.80222	-0.64	2.30222	-0.5678
				0.30278	-0.6084	0.80278	-0.3349	1.30278	-0.4527	1.80278	-0.6396	2.30278	-0.5673
				0.30333	-0.6073	0.80333	-0.3354	1.30333	-0.453	1.80333	-0.6388	2.30333	-0.5661
				0.30389	-0.6062	0.80389	-0.3352	1.30389	-0.4537	1.80389	-0.638	2.30389	-0.5659
				0.30444	-0.6061	0.80444	-0.3352	1.30444	-0.4535	1.80444	-0.6372	2.30444	-0.5653
				0.305	-0.6052	0.805	-0.3353	1.305	-0.453	1.805	-0.6359	2.305	-0.5653
				0.30556	-0.605	0.80556	-0.3352	1.30556	-0.4519	1.80556	-0.6356	2.30556	-0.5645
				0.30611	-0.6041	0.80611	-0.3354	1.30611	-0.4517	1.80611	-0.6355	2.30611	-0.5639
				0.30667	-0.6036	0.80667	-0.3351	1.30667	-0.4528	1.80667	-0.6355	2.30667	-0.5638
				0.30722	-0.6028	0.80722	-0.3347	1.30722	-0.4512	1.80722	-0.6351	2.30722	-0.5631
				0.30778	-0.6022	0.80778	-0.3349	1.30778	-0.4515	1.80778	-0.6348	2.30778	-0.5621
				0.30833	-0.6015	0.80833	-0.3345	1.30833	-0.4512	1.80833	-0.6351	2.30833	-0.5617
				0.30889	-0.6009	0.80889	-0.3345	1.30889	-0.4511	1.80889	-0.6326	2.30889	-0.5607
				0.30944	-0.5999	0.80944	-0.3342	1.30944	-0.4507	1.80944	-0.6323	2.30944	-0.5598
				0.31	-0.5991	0.81	-0.3345	1.31	-0.4512	1.81	-0.6323	2.31	-0.5583
				0.31056	-0.5985	0.81056	-0.3334	1.31056	-0.4501	1.81056	-0.6322	2.31056	-0.5581
				0.31111	-0.5979	0.81111	-0.3332	1.31111	-0.4496	1.81111	-0.6315	2.31111	-0.5577
				0.31167	-0.5979	0.81167	-0.3344	1.31167	-0.449	1.81167	-0.6307	2.31167	-0.5573
				0.31222	-0.5967	0.81222	-0.3347	1.31222	-0.449	1.81222	-0.6298	2.31222	-0.5571
				0.31278	-0.5963	0.81278	-0.3346	1.31278	-0.4485	1.81278	-0.6298	2.31278	-0.5565
				0.31333	-0.5954	0.81333	-0.3345	1.31333	-0.4486	1.81333	-0.6298	2.31333	-0.556
				0.31389	-0.5946	0.81389	-0.3347	1.31389	-0.4479	1.81389	-0.6285	2.31389	-0.5552
				0.31444	-0.5942	0.81444	-0.3346	1.31444	-0.4496	1.81444	-0.6275	2.31444	-0.5554
				0.315	-0.5936	0.815	-0.3347	1.315	-0.4494	1.815	-0.6272	2.315	-0.5554
				0.31556	-0.593	0.81556	-0.3345	1.31556	-0.4482	1.81556	-0.6273	2.31556	-0.5547
				0.31611	-0.5922	0.81611	-0.3343	1.31611	-0.4478	1.81611	-0.6266	2.31611	-0.5543
				0.31667	-0.5921	0.81667	-0.3337	1.31667	-0.4475	1.81667	-0.6269	2.31667	-0.5536
				0.31722	-0.5914	0.81722	-0.3339	1.31722	-0.4477	1.81722	-0.6256	2.31722	-0.5529
				0.31778	-0.5908	0.81778	-0.334	1.31778	-0.4471	1.81778	-0.6233	2.31778	-0.5524
				0.31833	-0.5905	0.81833	-0.3341	1.31833	-0.4453	1.81833	-0.6237	2.31833	-0.5519
				0.31889	-0.59	0.81889	-0.3338	1.31889	-0.445	1.81889	-0.6227	2.31889	-0.5514
				0.31944	-0.5889	0.81944	-0.3343	1.31944	-0.445	1.81944	-0.6226	2.31944	-0.5504
				0.32	-0.5883	0.82	-0.3341	1.32	-0.4448	1.82	-0.6223	2.32	-0.5499
				0.32056	-0.5874	0.82056	-0.334	1.32056	-0.4432	1.82056	-0.6212	2.32056	-0.5496
				0.32111	-0.5874	0.82111	-0.3339	1.32111	-0.4439	1.82111	-0.6209	2.32111	-0.549
				0.32167	-0.5862	0.82167	-0.334	1.32167	-0.4439	1.82167	-0.62	2.32167	-0.549
				0.32222	-0.5857	0.82222	-0.3329	1.32222	-0.444	1.82222	-0.6202	2.32222	-0.5481
				0.32278	-0.5849	0.82278	-0.333	1.32278	-0.4448	1.82278	-0.619	2.32278	-0.5473
				0.32333	-0.5845	0.82333	-0.3331	1.32333	-0.4433	1.82333	-0.6188	2.32333	-0.5471
				0.32389	-0.5837	0.82389	-0.3333	1.32389	-0.4436	1.82389	-0.6186	2.32389	-0.5464
				0.32444	-0.5834	0.82444	-0.3335	1.32444	-0.4433	1.82444	-0.6176	2.32444	-0.5463
				0.325	-0.5826	0.825	-0.3337	1.325	-0.4426	1.825	-0.6164	2.325	-0.5455
				0.32556	-0.5821	0.82556	-0.3339	1.32556	-0.4424	1.82556	-0.6164	2.32556	-0.5449
				0.32611	-0.5817	0.82611	-0.3337	1.32611	-0.4421	1.82611	-0.6171	2.32611	-0.5444
				0.32667	-0.5805	0.82667	-0.3336	1.32667	-0.442	1.82667	-0.6161	2.32667	-0.5442
				0.32722	-0.5797	0.82722	-0.3336	1.32722	-0.4413	1.82722	-0.6147	2.32722	-0.5439
				0.32778	-0.5793	0.82778	-0.3334	1.32778	-0.441	1.82778	-0.6141	2.32778	-0.5429
				0.32833	-0.5787	0.82833	-0.3333	1.32833	-0.4406	1.82833	-0.6132	2.32833	-0.5424
				0.32889	-0.5782	0.82889	-0.3335	1.32889	-0.4403	1.82889	-0.6139	2.32889	-0.542
				0.32944	-0.5775	0.82944	-0.3331	1.32944	-0.4407	1.82944	-0.6136	2.32944	-0.5417
				0.33	-0.577	0.83	-0.3335	1.33	-0.4404	1.83	-0.6129	2.33	-0.5418
				0.33056	-0.5768	0.83056	-0.3334	1.33056	-0.4399	1.83056	-0.6127	2.33056	-0.5413
				0.33111	-0.5754	0.83111	-0.3332	1.33111	-0.4401	1.83111	-0.6117	2.33111	-0.5407
				0.33167	-0.5749	0.83167	-0.333	1.33167	-0.4396	1.83167	-0.6118	2.33167	-0.5404
				0.33222	-0.575	0.83222	-0.333	1.33222	-0.4391	1.83222	-0.6108	2.33222	-0.5394
				0.33278	-0.5751	0.83278	-0.3322	1.33278	-0.4381	1.83278	-0.6106	2.33278	-0.5384
				0.33333	-0.5743	0.83333	-0.3318	1.33333	-0.4397	1.83333	-0.6105	2.33333	-0.5385
				0.33389	-0.5737	0.83389	-0.3321	1.33389	-0.4386	1.83389	-0.6097	2.33389	-0.5383
				0.33444	-0.573	0.83444	-0.3323	1.33444	-0.4382	1.83444	-0.6095	2.33444	-0.5376
				0.335	-0.572	0.835	-0.3323	1.335	-0.437	1.835	-0.6087	2.335	-0.5371
				0.33556	-0.5716	0.83556	-0.3324	1.33556	-0.4362	1.83556	-0.6079	2.33556	-0.5364
				0.33611	-0.5707	0.83611	-0.3321	1.33611	-0.437	1.83611	-0.6052	2.33611	-0.5362
				0.33667	-0.5704	0.83667	-0.3325	1.33667	-0.4363	1.83667	-0.6045	2.33667	-0.5352
				0.33722	-0.5697	0.83722	-0.3319	1.33722	-0.4362	1.83722	-0.6045	2.33722	-0.5345
				0.33778	-0.5692	0.83778	-0.3322	1.33778	-0.4361	1.83778	-0.6045	2.33778	-0.5351
				0.33833	-0.5682	0.83833	-0.3328	1.33833	-0.436	1.83833	-0.6038	2.33833	-0.5345
				0.33889	-0.5674	0.83889	-0.3327	1.33889	-0.4356	1.83889	-0.6042	2.33889	-0.5339
				0.33944	-0.5667	0.83944	-0.3327	1.33944	-0.4354	1.83944	-0.6043	2.33944	-0.5331
				0.34	-0.5665	0.84	-0.3327	1.34	-0.4355	1.84	-0.6037	2.34	-0.5326
				0.34056	-0.5662	0.84056	-0.3325	1.34056	-0.4355	1.84056	-0.6035	2.34056	-0.5326
				0.34111	-0.5656	0.84111	-0.3323	1.34111	-0.4358	1.84111	-0.6026	2.34111	-0.5325
				0.34167	-0.5651	0.84167	-0.3323	1.34167	-0.4351	1.84167	-0.6017	2.34167	-0.5317
				0.34222	-0.5641	0.84222	-0.332	1.34222	-0.4346	1.84222	-0.6021	2.34222	-0.5311
				0.34278	-0.5636	0.84278	-0.3323	1.34278	-0.4348	1.84278	-0.6023	2.34278	-0.5309
				0.34333	-0.5631	0.84333	-0.3325	1.34333	-0.4343	1.84333	-0.6013	2.34333	-0.5303
				0.34389	-0.5629	0.84389	-0.3322	1.34389	-0.4338	1.84389	-0.6011	2.34389	-0.5304
				0.34444	-0.5621	0.84444	-0.332	1.34444	-0.4346	1.84444	-0.6002	2.34444	-0.53
				0.345	-0.5615	0.845	-0.3322	1.345	-0.4335	1.845	-0.6001	2.345	-0.529
				0.34556	-0.561	0.84556	-0.3317	1.34556	-0.4335	1.84556	-0.5994	2.34556	-0.5288
				0.34611	-0.5605	0.84611	-0.3312	1.34611	-0.4327	1.84611	-0.5984	2.34611	-0.5283
				0.34667	-0.5603	0.84667	-0.3314	1.34667	-0.4329	1.84667	-0.5979	2.34667	-0.5281
				0.34722	-0.5596	0.84722	-0.3312	1.34722	-0.4328	1.84722	-0.5969	2.34722	-0.5279
				0.34778	-0.5597	0.84778	-0.331	1.34778	-0.4323	1.84778	-0.5964	2.34778	-0.5271
				0.34833	-0.5587	0.84833	-0.3309	1.34833	-0.4318	1.84833	-0.595	2.34833	-0.5261
				0.34889	-0.5583	0.84889	-0.331	1.34889	-0.4322	1.84889	-0.5936	2.34889	-0.5262
				0.34944	-0.5579	0.84944	-0.3307	1.34944	-0.4316	1.84944	-0.5934	2.34944	-0.5257
				0.35	-0.5571	0.85	-0.3305	1.35	-0.4319	1.85	-0.5932	2.35	-0.5248
				0.35056	-0.557	0.85056	-0.3305	1.35056	-0.4321	1.85056	-0.593	2.35056	-0.5241
				0.35111	-0.5564	0.85111	-0.3305	1.35111	-0.4304	1.85111	-0.5934	2.35111	-0.5235
				0.35167	-0.5554	0.85167	-0.3304	1.35167	-0.4303	1.85167	-0.5932	2.35167	-0.5234
				0.35222	-0.5552	0.85222	-0.3306	1.35222	-0.4306	1.85222	-0.592	2.35222	-0.5231
				0.35278	-0.5547	0.85278	-0.3305	1.35278	-0.4312	1.85278	-0.5908	2.35278	-0.5231
				0.35333	-0.5539	0.85333	-0.3308	1.35333	-0.431	1.85333	-0.5896	2.35333	-0.5229
				0.35389	-0.5534	0.85389	-0.3314	1.35389	-0.4302	1.85389	-0.5898	2.35389	-0.5221
				0.35444	-0.5528	0.85444	-0.3309	1.35444	-0.43	1.85444	-0.5917	2.35444	-0.5217
				0.355	-0.552	0.855	-0.3308	1.355	-0.4298	1.855	-0.5907	2.355	-0.5212
				0.35556	-0.5513	0.85556	-0.3304	1.35556	-0.4296	1.85556	-0.5894	2.35556	-0.5212
				0.35611	-0.5507	0.85611	-0.3304	1.35611	-0.4299	1.85611	-0.5887	2.35611	-0.5205
				0.35667	-0.5503	0.85667	-0.3299	1.35667	-0.4288	1.85667	-0.5876	2.35667	-0.5199
				0.35722	-0.5502	0.85722	-0.3301	1.35722	-0.4298	1.85722	-0.5877	2.35722	-0.5193
				0.35778	-0.5493	0.85778	-0.33	1.35778	-0.4309	1.85778	-0.5872	2.35778	-0.519
				0.35833	-0.5489	0.85833	-0.33	1.35833	-0.4301	1.85833	-0.5863	2.35833	-0.5186
				0.35889	-0.5488	0.85889	-0.421	1.35889	-0.4287	1.85889	-0.5868	2.35889	-0.5183
				0.35944	-0.5479	0.85944	-0.3943	1.35944	-0.429	1.85944	-0.5862	2.35944	-0.5176
				0.36	-0.5478	0.86	-0.388	1.36	-0.4292	1.86	-0.5851	2.36	-0.5172
				0.36056	-0.5474	0.86056	-0.3844	1.36056	-0.4278	1.86056	-0.5851	2.36056	-0.5161
				0.36111	-0.5467	0.86111	-0.3801	1.36111	-0.4285	1.86111	-0.5842	2.36111	-0.516
				0.36167	-0.546	0.86167	-0.3748	1.36167	-0.4278	1.86167	-0.5836	2.36167	-0.516
				0.36222	-0.5453	0.86222	-0.3713	1.36222	-0.4266	1.86222	-0.5839	2.36222	-0.516
				0.36278	-0.5447	0.86278	-0.3678	1.36278	-0.4274	1.86278	-0.584	2.36278	-0.5146
				0.36333	-0.5447	0.86333	-0.365	1.36333	-0.4261	1.86333	-0.5828	2.36333	-0.514
				0.36389	-0.544	0.86389	-0.3618	1.36389	-0.4268	1.86389	-0.5823	2.36389	-0.5127
				0.36444	-0.5436	0.86444	-0.3595	1.36444	-0.4264	1.86444	-0.5817	2.36444	-0.5117
				0.365	-0.5427	0.865	-0.357	1.365	-0.4268	1.865	-0.5813	2.365	-0.5109
				0.36556	-0.5424	0.86556	-0.3545	1.36556	-0.426	1.86556	-0.5816	2.36556	-0.5103
				0.36611	-0.5419	0.86611	-0.3531	1.36611	-0.4271	1.86611	-0.5804	2.36611	-0.5103
				0.36667	-0.5415	0.86667	-0.3513	1.36667	-0.4259	1.86667	-0.5797	2.36667	-0.5093
				0.36722	-0.5411	0.86722	-0.3495	1.36722	-0.4263	1.86722	-0.5794	2.36722	-0.5093
				0.36778	-0.5405	0.86778	-0.3483	1.36778	-0.4244	1.86778	-0.5791	2.36778	-0.509
				0.36833	-0.5407	0.86833	-0.3471	1.36833	-0.4241	1.86833	-0.5791	2.36833	-0.5086
				0.36889	-0.5401	0.86889	-0.3456	1.36889	-0.4252	1.86889	-0.5781	2.36889	-0.5077
				0.36944	-0.5393	0.86944	-0.3443	1.36944	-0.4248	1.86944	-0.5779	2.36944	-0.5069
				0.37	-0.5392	0.87	-0.3437	1.37	-0.4249	1.87	-0.5782	2.37	-0.5065
				0.37056	-0.5387	0.87056	-0.3429	1.37056	-0.4244	1.87056	-0.5776	2.37056	-0.5064
				0.37111	-0.5374	0.87111	-0.3418	1.37111	-0.4247	1.87111	-0.5772	2.37111	-0.5066
				0.37167	-0.5372	0.87167	-0.3413	1.37167	-0.4253	1.87167	-0.5766	2.37167	-0.5063
				0.37222	-0.5371	0.87222	-0.3403	1.37222	-0.4242	1.87222	-0.5759	2.37222	-0.5065
				0.37278	-0.5363	0.87278	-0.3397	1.37278	-0.4241	1.87278	-0.5754	2.37278	-0.5061
				0.37333	-0.5363	0.87333	-0.3392	1.37333	-0.4231	1.87333	-0.5758	2.37333	-0.5052
				0.37389	-0.5362	0.87389	-0.3383	1.37389	-0.4221	1.87389	-0.5743	2.37389	-0.5051
				0.37444	-0.5357	0.87444	-0.3376	1.37444	-0.4222	1.87444	-0.5733	2.37444	-0.5039
				0.375	-0.5349	0.875	-0.337	1.375	-0.4213	1.875	-0.5732	2.375	-0.5032
				0.37556	-0.5341	0.87556	-0.3365	1.37556	-0.4212	1.87556	-0.5725	2.37556	-0.5037
				0.37611	-0.5335	0.87611	-0.3358	1.37611	-0.422	1.87611	-0.5729	2.37611	-0.5026
				0.37667	-0.5328	0.87667	-0.3351	1.37667	-0.4237	1.87667	-0.5718	2.37667	-0.5026
				0.37722	-0.5324	0.87722	-0.3345	1.37722	-0.4231	1.87722	-0.5712	2.37722	-0.502
				0.37778	-0.532	0.87778	-0.3344	1.37778	-0.4228	1.87778	-0.5707	2.37778	-0.5012
				0.37833	-0.5318	0.87833	-0.3339	1.37833	-0.4223	1.87833	-0.5708	2.37833	-0.5011
				0.37889	-0.5314	0.87889	-0.3339	1.37889	-0.4219	1.87889	-0.5709	2.37889	-0.5001
				0.37944	-0.5311	0.87944	-0.3336	1.37944	-0.4232	1.87944	-0.5701	2.37944	-0.4997
				0.38	-0.5303	0.88	-0.3333	1.38	-0.4223	1.88	-0.5698	2.38	-0.4996
				0.38056	-0.5299	0.88056	-0.3329	1.38056	-0.4217	1.88056	-0.5698	2.38056	-0.4999
				0.38111	-0.5294	0.88111	-0.3324	1.38111	-0.4211	1.88111	-0.5686	2.38111	-0.4999
				0.38167	-0.53	0.88167	-0.3325	1.38167	-0.4206	1.88167	-0.5685	2.38167	-0.4995
				0.38222	-0.5287	0.88222	-0.3325	1.38222	-0.4218	1.88222	-0.5679	2.38222	-0.4993
				0.38278	-0.5281	0.88278	-0.3326	1.38278	-0.4212	1.88278	-0.5679	2.38278	-0.4982
				0.38333	-0.5279	0.88333	-0.3315	1.38333	-0.4212	1.88333	-0.5673	2.38333	-0.4978
				0.38389	-0.5275	0.88389	-0.3313	1.38389	-0.4218	1.88389	-0.5672	2.38389	-0.4981
				0.38444	-0.5273	0.88444	-0.3313	1.38444	-0.4209	1.88444	-0.5666	2.38444	-0.4974
				0.385	-0.5266	0.885	-0.3314	1.385	-0.4209	1.885	-0.5658	2.385	-0.4962
				0.38556	-0.5259	0.88556	-0.3306	1.38556	-0.42	1.88556	-0.5654	2.38556	-0.4973
				0.38611	-0.5258	0.88611	-0.3305	1.38611	-0.4206	1.88611	-0.5656	2.38611	-0.4964
				0.38667	-0.5255	0.88667	-0.3309	1.38667	-0.4204	1.88667	-0.5646	2.38667	-0.4959
				0.38722	-0.5247	0.88722	-0.3308	1.38722	-0.4203	1.88722	-0.5639	2.38722	-0.496
				0.38778	-0.5241	0.88778	-0.3305	1.38778	-0.4196	1.88778	-0.5639	2.38778	-0.4956
				0.38833	-0.5239	0.88833	-0.3299	1.38833	-0.4196	1.88833	-0.5634	2.38833	-0.4966
				0.38889	-0.5238	0.88889	-0.3296	1.38889	-0.4202	1.88889	-0.5634	2.38889	-0.4962
				0.38944	-0.5232	0.88944	-0.3296	1.38944	-0.4196	1.88944	-0.563	2.38944	-0.4961
				0.39	-0.5228	0.89	-0.3294	1.39	-0.4182	1.89	-0.563	2.39	-0.4955
				0.39056	-0.5222	0.89056	-0.3292	1.39056	-0.4179	1.89056	-0.5625	2.39056	-0.4954
				0.39111	-0.5218	0.89111	-0.3293	1.39111	-0.4179	1.89111	-0.5612	2.39111	-0.495
				0.39167	-0.5219	0.89167	-0.3295	1.39167	-0.4186	1.89167	-0.5603	2.39167	-0.4953
				0.39222	-0.5212	0.89222	-0.3294	1.39222	-0.4176	1.89222	-0.5612	2.39222	-0.4948
				0.39278	-0.5208	0.89278	-0.3294	1.39278	-0.4189	1.89278	-0.5605	2.39278	-0.4946
				0.39333	-0.5205	0.89333	-0.3292	1.39333	-0.4179	1.89333	-0.5602	2.39333	-0.4945
				0.39389	-0.5202	0.89389	-0.3292	1.39389	-0.4174	1.89389	-0.5599	2.39389	-0.4939
				0.39444	-0.5202	0.89444	-0.3293	1.39444	-0.4168	1.89444	-0.5598	2.39444	-0.4936
				0.395	-0.5195	0.895	-0.3289	1.395	-0.4162	1.895	-0.5583	2.395	-0.4924
				0.39556	-0.5191	0.89556	-0.3289	1.39556	-0.4162	1.89556	-0.5577	2.39556	-0.4928
				0.39611	-0.5189	0.89611	-0.3284	1.39611	-0.4159	1.89611	-0.5574	2.39611	-0.4917
				0.39667	-0.5184	0.89667	-0.3284	1.39667	-0.4162	1.89667	-0.5579	2.39667	-0.491
				0.39722	-0.5182	0.89722	-0.3304	1.39722	-0.4155	1.89722	-0.5572	2.39722	-0.4906
				0.39778	-0.5174	0.89778	-0.3294	1.39778	-0.4159	1.89778	-0.5566	2.39778	-0.4906
				0.39833	-0.5168	0.89833	-0.329	1.39833	-0.416	1.89833	-0.5556	2.39833	-0.4898
				0.39889	-0.5165	0.89889	-0.3281	1.39889	-0.4155	1.89889	-0.5547	2.39889	-0.4899
				0.39944	-0.516	0.89944	-0.3279	1.39944	-0.4155	1.89944	-0.5546	2.39944	-0.4899
				0.4	-0.5158	0.9	-0.3277	1.4	-0.4169	1.9	-0.5548	2.4	-0.4891
				0.40056	-0.5151	0.90056	-0.3278	1.40056	-0.4162	1.90056	-0.5538	2.40056	-0.4886
				0.40111	-0.515	0.90111	-0.3279	1.40111	-0.4159	1.90111	-0.5543	2.40111	-0.4886
				0.40167	-0.5152	0.90167	-0.3277	1.40167	-0.4154	1.90167	-0.5549	2.40167	-0.4883
				0.40222	-0.5142	0.90222	-0.3277	1.40222	-0.415	1.90222	-0.5551	2.40222	-0.4877
				0.40278	-0.5139	0.90278	-0.3277	1.40278	-0.4147	1.90278	-0.555	2.40278	-0.4876
				0.40333	-0.5132	0.90333	-0.3272	1.40333	-0.4152	1.90333	-0.5531	2.40333	-0.4874
				0.40389	-0.5128	0.90389	-0.3272	1.40389	-0.415	1.90389	-0.5519	2.40389	-0.4863
				0.40444	-0.5124	0.90444	-0.3276	1.40444	-0.4152	1.90444	-0.5525	2.40444	-0.4864
				0.405	-0.5121	0.905	-0.3274	1.405	-0.4141	1.905	-0.5516	2.405	-0.4858
				0.40556	-0.5118	0.90556	-0.3274	1.40556	-0.4148	1.90556	-0.5497	2.40556	-0.4856
				0.40611	-0.5114	0.90611	-0.3276	1.40611	-0.4138	1.90611	-0.5501	2.40611	-0.4848
				0.40667	-0.5112	0.90667	-0.3275	1.40667	-0.414	1.90667	-0.5509	2.40667	-0.4841
				0.40722	-0.5108	0.90722	-0.3274	1.40722	-0.4142	1.90722	-0.5504	2.40722	-0.4831
				0.40778	-0.5104	0.90778	-0.3273	1.40778	-0.413	1.90778	-0.5499	2.40778	-0.483
				0.40833	-0.51	0.90833	-0.3275	1.40833	-0.4137	1.90833	-0.549	2.40833	-0.4833
				0.40889	-0.5104	0.90889	-0.3263	1.40889	-0.4132	1.90889	-0.5489	2.40889	-0.483
				0.40944	-0.5094	0.90944	-0.3263	1.40944	-0.4128	1.90944	-0.5487	2.40944	-0.4824
				0.41	-0.5093	0.91	-0.3267	1.41	-0.4128	1.91	-0.5477	2.41	-0.4822
				0.41056	-0.5088	0.91056	-0.3269	1.41056	-0.4132	1.91056	-0.5478	2.41056	-0.4819
				0.41111	-0.5083	0.91111	-0.3272	1.41111	-0.4136	1.91111	-0.547	2.41111	-0.4812
				0.41167	-0.5078	0.91167	-0.3273	1.41167	-0.4136	1.91167	-0.5474	2.41167	-0.4807
				0.41222	-0.5077	0.91222	-0.3274	1.41222	-0.4129	1.91222	-0.5471	2.41222	-0.4794
				0.41278	-0.5075	0.91278	-0.3268	1.41278	-0.4119	1.91278	-0.5461	2.41278	-0.4785
				0.41333	-0.5073	0.91333	-0.327	1.41333	-0.4116	1.91333	-0.5462	2.41333	-0.4789
				0.41389	-0.5068	0.91389	-0.3271	1.41389	-0.4114	1.91389	-0.5445	2.41389	-0.4787
				0.41444	-0.5063	0.91444	-0.3269	1.41444	-0.4113	1.91444	-0.5442	2.41444	-0.4788
				0.415	-0.5056	0.915	-0.3274	1.415	-0.4105	1.915	-0.5448	2.415	-0.4782
				0.41556	-0.5055	0.91556	-0.3272	1.41556	-0.4106	1.91556	-0.545	2.41556	-0.4774
				0.41611	-0.505	0.91611	-0.3271	1.41611	-0.4107	1.91611	-0.5445	2.41611	-0.4775
				0.41667	-0.5048	0.91667	-0.3272	1.41667	-0.4111	1.91667	-0.544	2.41667	-0.4764
				0.41722	-0.5044	0.91722	-0.3273	1.41722	-0.4098	1.91722	-0.5439	2.41722	-0.4773
				0.41778	-0.5043	0.91778	-0.327	1.41778	-0.4095	1.91778	-0.5432	2.41778	-0.4765
				0.41833	-0.5038	0.91833	-0.3272	1.41833	-0.4094	1.91833	-0.5425	2.41833	-0.4764
				0.41889	-0.5031	0.91889	-0.327	1.41889	-0.4093	1.91889	-0.5422	2.41889	-0.4758
				0.41944	-0.5025	0.91944	-0.3271	1.41944	-0.4084	1.91944	-0.5439	2.41944	-0.4753
				0.42	-0.5021	0.92	-0.3267	1.42	-0.4091	1.92	-0.543	2.42	-0.4754
				0.42056	-0.5018	0.92056	-0.3269	1.42056	-0.4102	1.92056	-0.5423	2.42056	-0.4752
				0.42111	-0.5016	0.92111	-0.3265	1.42111	-0.4097	1.92111	-0.5428	2.42111	-0.4751
				0.42167	-0.5012	0.92167	-0.3269	1.42167	-0.4087	1.92167	-0.5423	2.42167	-0.475
				0.42222	-0.501	0.92222	-0.3259	1.42222	-0.4082	1.92222	-0.5418	2.42222	-0.474
				0.42278	-0.5007	0.92278	-0.3266	1.42278	-0.4093	1.92278	-0.5405	2.42278	-0.4736
				0.42333	-0.5002	0.92333	-0.3269	1.42333	-0.4079	1.92333	-0.5398	2.42333	-0.4735
				0.42389	-0.4995	0.92389	-0.3269	1.42389	-0.4077	1.92389	-0.5404	2.42389	-0.4731
				0.42444	-0.4994	0.92444	-0.327	1.42444	-0.4089	1.92444	-0.5397	2.42444	-0.4722
				0.425	-0.4989	0.925	-0.3269	1.425	-0.4083	1.925	-0.5389	2.425	-0.4722
				0.42556	-0.4989	0.92556	-0.3265	1.42556	-0.4076	1.92556	-0.5383	2.42556	-0.4717
				0.42611	-0.4983	0.92611	-0.3266	1.42611	-0.4074	1.92611	-0.5379	2.42611	-0.4722
				0.42667	-0.4983	0.92667	-0.3268	1.42667	-0.4074	1.92667	-0.538	2.42667	-0.4709
				0.42722	-0.4979	0.92722	-0.3266	1.42722	-0.4063	1.92722	-0.5386	2.42722	-0.4714
				0.42778	-0.4976	0.92778	-0.3265	1.42778	-0.4068	1.92778	-0.5384	2.42778	-0.4711
				0.42833	-0.4974	0.92833	-0.3266	1.42833	-0.4061	1.92833	-0.5374	2.42833	-0.4711
				0.42889	-0.4966	0.92889	-0.3268	1.42889	-0.4071	1.92889	-0.5376	2.42889	-0.4708
				0.42944	-0.4968	0.92944	-0.3268	1.42944	-0.4065	1.92944	-0.5373	2.42944	-0.4703
				0.43	-0.496	0.93	-0.3268	1.43	-0.4062	1.93	-0.5364	2.43	-0.4699
				0.43056	-0.4958	0.93056	-0.3267	1.43056	-0.4059	1.93056	-0.5361	2.43056	-0.4701
				0.43111	-0.495	0.93111	-0.3266	1.43111	-0.406	1.93111	-0.536	2.43111	-0.4694
				0.43167	-0.4948	0.93167	-0.3267	1.43167	-0.4058	1.93167	-0.5352	2.43167	-0.4691
				0.43222	-0.4946	0.93222	-0.3267	1.43222	-0.4057	1.93222	-0.5351	2.43222	-0.4685
				0.43278	-0.4942	0.93278	-0.3267	1.43278	-0.4058	1.93278	-0.5346	2.43278	-0.468
				0.43333	-0.494	0.93333	-0.3267	1.43333	-0.4056	1.93333	-0.5338	2.43333	-0.4675
				0.43389	-0.4935	0.93389	-0.3266	1.43389	-0.4054	1.93389	-0.5342	2.43389	-0.4672
				0.43444	-0.4931	0.93444	-0.3266	1.43444	-0.4057	1.93444	-0.5337	2.43444	-0.4675
				0.435	-0.4931	0.935	-0.3267	1.435	-0.4044	1.935	-0.5327	2.435	-0.4676
				0.43556	-0.4929	0.93556	-0.3267	1.43556	-0.4044	1.93556	-0.5321	2.43556	-0.467
				0.43611	-0.4924	0.93611	-0.3266	1.43611	-0.4045	1.93611	-0.5315	2.43611	-0.4662
				0.43667	-0.4922	0.93667	-0.3262	1.43667	-0.4054	1.93667	-0.5315	2.43667	-0.4658
				0.43722	-0.4918	0.93722	-0.3261	1.43722	-0.4041	1.93722	-0.532	2.43722	-0.4654
				0.43778	-0.4915	0.93778	-0.3263	1.43778	-0.4043	1.93778	-0.5318	2.43778	-0.4651
				0.43833	-0.4916	0.93833	-0.3263	1.43833	-0.4039	1.93833	-0.5318	2.43833	-0.4647
				0.43889	-0.4908	0.93889	-0.3258	1.43889	-0.4039	1.93889	-0.531	2.43889	-0.4639
				0.43944	-0.4905	0.93944	-0.3262	1.43944	-0.4041	1.93944	-0.5306	2.43944	-0.4641
				0.44	-0.4901	0.94	-0.3255	1.44	-0.4033	1.94	-0.5304	2.44	-0.4636
				0.44056	-0.4899	0.94056	-0.326	1.44056	-0.4038	1.94056	-0.5293	2.44056	-0.4634
				0.44111	-0.4892	0.94111	-0.3263	1.44111	-0.4029	1.94111	-0.5295	2.44111	-0.4631
				0.44167	-0.4888	0.94167	-0.3263	1.44167	-0.4039	1.94167	-0.5287	2.44167	-0.4626
				0.44222	-0.4878	0.94222	-0.3261	1.44222	-0.4033	1.94222	-0.5284	2.44222	-0.4622
				0.44278	-0.4872	0.94278	-0.3262	1.44278	-0.4028	1.94278	-0.5282	2.44278	-0.4622
				0.44333	-0.4868	0.94333	-0.3263	1.44333	-0.4033	1.94333	-0.5277	2.44333	-0.4625
				0.44389	-0.4861	0.94389	-0.326	1.44389	-0.4034	1.94389	-0.5273	2.44389	-0.4622
				0.44444	-0.4861	0.94444	-0.3259	1.44444	-0.4027	1.94444	-0.528	2.44444	-0.4615
				0.445	-0.4853	0.945	-0.3258	1.445	-0.403	1.945	-0.5271	2.445	-0.4613
				0.44556	-0.485	0.94556	-0.3262	1.44556	-0.4023	1.94556	-0.5273	2.44556	-0.4611
				0.44611	-0.4847	0.94611	-0.3261	1.44611	-0.4023	1.94611	-0.5263	2.44611	-0.4608
				0.44667	-0.4844	0.94667	-0.3265	1.44667	-0.4024	1.94667	-0.5256	2.44667	-0.4603
				0.44722	-0.4844	0.94722	-0.3261	1.44722	-0.4011	1.94722	-0.5255	2.44722	-0.4611
				0.44778	-0.4838	0.94778	-0.3255	1.44778	-0.402	1.94778	-0.5259	2.44778	-0.4605
				0.44833	-0.4839	0.94833	-0.326	1.44833	-0.402	1.94833	-0.5256	2.44833	-0.4598
				0.44889	-0.4839	0.94889	-0.3259	1.44889	-0.4021	1.94889	-0.5253	2.44889	-0.4594
				0.44944	-0.4833	0.94944	-0.326	1.44944	-0.4011	1.94944	-0.5249	2.44944	-0.4589
				0.45	-0.4828	0.95	-0.3261	1.45	-0.4014	1.95	-0.5246	2.45	-0.4589
				0.45056	-0.4849	0.95056	-0.326	1.45056	-0.4013	1.95056	-0.5239	2.45056	-0.4586
				0.45111	-0.4841	0.95111	-0.3261	1.45111	-0.401	1.95111	-0.5231	2.45111	-0.458
				0.45167	-0.4832	0.95167	-0.3255	1.45167	-0.4009	1.95167	-0.5226	2.45167	-0.4576
				0.45222	-0.4827	0.95222	-0.3261	1.45222	-0.4009	1.95222	-0.5224	2.45222	-0.4573
				0.45278	-0.4825	0.95278	-0.326	1.45278	-0.4003	1.95278	-0.522	2.45278	-0.457
				0.45333	-0.4824	0.95333	-0.3258	1.45333	-0.4011	1.95333	-0.5217	2.45333	-0.4568
				0.45389	-0.4821	0.95389	-0.326	1.45389	-0.4013	1.95389	-0.5214	2.45389	-0.4566
				0.45444	-0.4816	0.95444	-0.326	1.45444	-0.4009	1.95444	-0.5216	2.45444	-0.4565
				0.455	-0.4815	0.955	-0.326	1.455	-0.401	1.955	-0.5212	2.455	-0.4559
				0.45556	-0.4815	0.95556	-0.3258	1.45556	-0.4009	1.95556	-0.5213	2.45556	-0.456
				0.45611	-0.4809	0.95611	-0.3261	1.45611	-0.4003	1.95611	-0.5211	2.45611	-0.4554
				0.45667	-0.4802	0.95667	-0.3258	1.45667	-0.4001	1.95667	-0.5205	2.45667	-0.4553
				0.45722	-0.4799	0.95722	-0.326	1.45722	-0.3998	1.95722	-0.5197	2.45722	-0.4551
				0.45778	-0.4794	0.95778	-0.3259	1.45778	-0.3995	1.95778	-0.519	2.45778	-0.4548
				0.45833	-0.4795	0.95833	-0.3261	1.45833	-0.3991	1.95833	-0.5187	2.45833	-0.4544
				0.45889	-0.4794	0.95889	-0.3259	1.45889	-0.3996	1.95889	-0.5182	2.45889	-0.4544
				0.45944	-0.4789	0.95944	-0.3259	1.45944	-0.4003	1.95944	-0.5171	2.45944	-0.4547
				0.46	-0.479	0.96	-0.3257	1.46	-0.3988	1.96	-0.5171	2.46	-0.4546
				0.46056	-0.4791	0.96056	-0.3259	1.46056	-0.3987	1.96056	-0.5166	2.46056	-0.4547
				0.46111	-0.4784	0.96111	-0.3261	1.46111	-0.3988	1.96111	-0.5163	2.46111	-0.4542
				0.46167	-0.4781	0.96167	-0.3262	1.46167	-0.3978	1.96167	-0.5165	2.46167	-0.4542
				0.46222	-0.4777	0.96222	-0.3264	1.46222	-0.3989	1.96222	-0.5159	2.46222	-0.4536
				0.46278	-0.4772	0.96278	-0.3263	1.46278	-0.3982	1.96278	-0.5163	2.46278	-0.4535
				0.46333	-0.4772	0.96333	-0.3265	1.46333	-0.3985	1.96333	-0.5154	2.46333	-0.4529
				0.46389	-0.4769	0.96389	-0.3261	1.46389	-0.3979	1.96389	-0.5144	2.46389	-0.4528
				0.46444	-0.4766	0.96444	-0.3258	1.46444	-0.398	1.96444	-0.5143	2.46444	-0.4532
				0.465	-0.4761	0.965	-0.3258	1.465	-0.3982	1.965	-0.5141	2.465	-0.4523
				0.46556	-0.4761	0.96556	-0.3259	1.46556	-0.3978	1.96556	-0.5139	2.46556	-0.4521
				0.46611	-0.4758	0.96611	-0.3262	1.46611	-0.3975	1.96611	-0.5126	2.46611	-0.4517
				0.46667	-0.4756	0.96667	-0.3256	1.46667	-0.3963	1.96667	-0.5129	2.46667	-0.4513
				0.46722	-0.4752	0.96722	-0.3261	1.46722	-0.3971	1.96722	-0.5131	2.46722	-0.451
				0.46778	-0.4747	0.96778	-0.326	1.46778	-0.3968	1.96778	-0.5127	2.46778	-0.4506
				0.46833	-0.4748	0.96833	-0.3259	1.46833	-0.3966	1.96833	-0.5127	2.46833	-0.4506
				0.46889	-0.4737	0.96889	-0.3261	1.46889	-0.3965	1.96889	-0.5116	2.46889	-0.4501
				0.46944	-0.4738	0.96944	-0.326	1.46944	-0.3963	1.96944	-0.5107	2.46944	-0.4501
				0.47	-0.4731	0.97	-0.3266	1.47	-0.3965	1.97	-0.5104	2.47	-0.4497
				0.47056	-0.4731	0.97056	-0.3261	1.47056	-0.397	1.97056	-0.5106	2.47056	-0.4499
				0.47111	-0.4734	0.97111	-0.3261	1.47111	-0.3964	1.97111	-0.5103	2.47111	-0.4496
				0.47167	-0.473	0.97167	-0.3262	1.47167	-0.3965	1.97167	-0.5106	2.47167	-0.4492
				0.47222	-0.4725	0.97222	-0.3261	1.47222	-0.395	1.97222	-0.5102	2.47222	-0.4492
				0.47278	-0.4726	0.97278	-0.326	1.47278	-0.3949	1.97278	-0.5102	2.47278	-0.4491
				0.47333	-0.4721	0.97333	-0.3261	1.47333	-0.3947	1.97333	-0.5101	2.47333	-0.4485
				0.47389	-0.4722	0.97389	-0.3261	1.47389	-0.3964	1.97389	-0.5097	2.47389	-0.4481
				0.47444	-0.4716	0.97444	-0.326	1.47444	-0.3952	1.97444	-0.5096	2.47444	-0.4475
				0.475	-0.4713	0.975	-0.3263	1.475	-0.3951	1.975	-0.5093	2.475	-0.4476
				0.47556	-0.4712	0.97556	-0.3265	1.47556	-0.395	1.97556	-0.5097	2.47556	-0.4474
				0.47611	-0.4707	0.97611	-0.3255	1.47611	-0.3952	1.97611	-0.5092	2.47611	-0.4469
				0.47667	-0.4703	0.97667	-0.3263	1.47667	-0.3955	1.97667	-0.5088	2.47667	-0.4466
				0.47722	-0.4701	0.97722	-0.3258	1.47722	-0.3951	1.97722	-0.5084	2.47722	-0.4472
				0.47778	-0.4701	0.97778	-0.3256	1.47778	-0.3947	1.97778	-0.5077	2.47778	-0.4465
				0.47833	-0.47	0.97833	-0.3258	1.47833	-0.3949	1.97833	-0.5076	2.47833	-0.4467
				0.47889	-0.4702	0.97889	-0.326	1.47889	-0.3939	1.97889	-0.5071	2.47889	-0.4462
				0.47944	-0.4693	0.97944	-0.3259	1.47944	-0.3941	1.97944	-0.5064	2.47944	-0.4465
				0.48	-0.4689	0.98	-0.3261	1.48	-0.3948	1.98	-0.506	2.48	-0.4455
				0.48056	-0.4687	0.98056	-0.326	1.48056	-0.3944	1.98056	-0.5055	2.48056	-0.4449
				0.48111	-0.4684	0.98111	-0.3261	1.48111	-0.3938	1.98111	-0.5059	2.48111	-0.4446
				0.48167	-0.4681	0.98167	-0.3259	1.48167	-0.3942	1.98167	-0.5057	2.48167	-0.4446
				0.48222	-0.4677	0.98222	-0.3257	1.48222	-0.3937	1.98222	-0.5053	2.48222	-0.4443
				0.48278	-0.4679	0.98278	-0.3262	1.48278	-0.3932	1.98278	-0.5053	2.48278	-0.4438
				0.48333	-0.4675	0.98333	-0.3263	1.48333	-0.393	1.98333	-0.5049	2.48333	-0.4437
				0.48389	-0.4672	0.98389	-0.3264	1.48389	-0.3932	1.98389	-0.5046	2.48389	-0.4434
				0.48444	-0.4674	0.98444	-0.3264	1.48444	-0.3931	1.98444	-0.5041	2.48444	-0.4435
				0.485	-0.4669	0.985	-0.3262	1.485	-0.3926	1.985	-0.5032	2.485	-0.4431
				0.48556	-0.4671	0.98556	-0.3261	1.48556	-0.3931	1.98556	-0.5035	2.48556	-0.443
				0.48611	-0.4662	0.98611	-0.3259	1.48611	-0.3926	1.98611	-0.5026	2.48611	-0.4433
				0.48667	-0.4661	0.98667	-0.3264	1.48667	-0.3919	1.98667	-0.5017	2.48667	-0.4427
				0.48722	-0.4659	0.98722	-0.3262	1.48722	-0.3921	1.98722	-0.5012	2.48722	-0.4418
				0.48778	-0.466	0.98778	-0.3261	1.48778	-0.3915	1.98778	-0.5007	2.48778	-0.4418
				0.48833	-0.4655	0.98833	-0.3259	1.48833	-0.3925	1.98833	-0.5008	2.48833	-0.4414
				0.48889	-0.4648	0.98889	-0.3257	1.48889	-0.3922	1.98889	-0.4997	2.48889	-0.441
				0.48944	-0.465	0.98944	-0.3255	1.48944	-0.3916	1.98944	-0.4992	2.48944	-0.4414
				0.49	-0.4651	0.99	-0.3259	1.49	-0.3925	1.99	-0.5008	2.49	-0.4412
				0.49056	-0.4644	0.99056	-0.326	1.49056	-0.3914	1.99056	-0.5008	2.49056	-0.4412
				0.49111	-0.4643	0.99111	-0.3261	1.49111	-0.3916	1.99111	-0.5002	2.49111	-0.4408
				0.49167	-0.4642	0.99167	-0.3259	1.49167	-0.3907	1.99167	-0.4996	2.49167	-0.441
				0.49222	-0.4638	0.99222	-0.3259	1.49222	-0.3899	1.99222	-0.4995	2.49222	-0.4405
				0.49278	-0.4637	0.99278	-0.326	1.49278	-0.3905	1.99278	-0.4995	2.49278	-0.44
				0.49333	-0.4633	0.99333	-0.3259	1.49333	-0.3906	1.99333	-0.4996	2.49333	-0.441
				0.49389	-0.4659	0.99389	-0.3262	1.49389	-0.3903	1.99389	-0.4995	2.49389	-0.4402
				0.49444	-0.4636	0.99444	-0.3261	1.49444	-0.3904	1.99444	-0.4981	2.49444	-0.4396
				0.495	-0.4629	0.995	-0.326	1.495	-0.3898	1.995	-0.4978	2.495	-0.4397
				0.49556	-0.4623	0.99556	-0.326	1.49556	-0.3894	1.99556	-0.4972	2.49556	-0.4392
				0.49611	-0.4624	0.99611	-0.3266	1.49611	-0.3896	1.99611	-0.4977	2.49611	-0.4391
				0.49667	-0.4624	0.99667	-0.3269	1.49667	-0.3898	1.99667	-0.4969	2.49667	-0.4383
				0.49722	-0.4619	0.99722	-0.3249	1.49722	-0.3898	1.99722	-0.4961	2.49722	-0.4382
				0.49778	-0.462	0.99778	-0.3267	1.49778	-0.3897	1.99778	-0.4963	2.49778	-0.4379
				0.49833	-0.4618	0.99833	-0.3274	1.49833	-0.3895	1.99833	-0.4955	2.49833	-0.4368
				0.49889	-0.4614	0.99889	-0.3277	1.49889	-0.3892	1.99889	-0.4953	2.49889	-0.4369
				0.49944	-0.4613	0.99944	-0.3263	1.49944	-0.389	1.99944	-0.4953	2.49944	-0.4365
				0.5	-0.461	1	-0.3274	1.5	-0.3896	2	-0.4952	2.5	-0.4361

## Sheet: Fig. 4
Figure 4a				Figure 4b				Figure 4c
	NtrRR				CO2RR				NtrRR/CO2RR				Urea
Potential (V)	jNtrRR (mA cm-2)	jNtrRR (mA cm-2)		Potential (V)	jCO2RR (mA cm-2)	jCO2RR (mA cm-2)		Potential (V)	jNtrRR/CO2RR (mA cm-2)	jNtrRR/CO2RR (mA cm-2)		Potential (V)	j (mA cm-2)	j (mA cm-2)
	NC	Cu1/NC			NC	Cu1/NC			NC	Cu1/NC			NC	Cu1/NC
-0.3	0.33777	2.01235		-0.3	0.00999	0.00674		-0.3	33.8248	298.747		-0.3	0.21375	0.20882
-0.4	0.30123	4.4794		-0.4	0.02875	0.01546		-0.4	10.4767	289.669		-0.4	0.3082	0.165
-0.5	1.11164	14.2098		-0.5	0.072	0.04377		-0.5	15.4397	324.642		-0.5	0.5493	0.14263
-0.6	2.57506	17.0665		-0.6	0.12644	0.13076		-0.6	20.3663	130.516		-0.6	0.4797	0.07551
-0.7	10.0484	20.3677		-0.7	0.20279	0.20182		-0.7	49.5515	100.922		-0.7	0.36288	0.05314
Figure 4d						Figure 4e
	NtrRR	Co-reduction					NtrRR	Co-reduction
Potential (V vs.RHE)	Conversion rate (mmol g-1 h-1)	Conversion rate (mmol g-1 h-1)				Potential (V vs. RHE)	Conversion rate (mmol g-1 h-1)	Conversion rate (mmol g-1 h-1)
-0.3	36.7177	46.9946				-0.3	5.53142	1.64978
-0.4	42.1987	41.9102				-0.4	6.78573	3.80011
-0.5	59.0717	138.103				-0.5	18.9126	11.8948
-0.6	87.0858	161.577				-0.6	14.4109	12.5331
-0.7	201.635	351.35				-0.7	15.5486	20.1013

## Sheet: Fig. 5a
Fig 5a
	0.0 V		-0.1 V		-0.2 V		-0.3 V		-0.4 V		-0.5 V		-0.6 V		-0.7 V
Wavenumber (cm-1)	Absorbance (arb.units)	Wavenumber (cm-1)	Absorbance (arb.units)	Wavenumber (cm-1)	Absorbance (arb.units)	Wavenumber (cm-1)	Absorbance (arb.units)	Wavenumber (cm-1)	Absorbance (arb.units)	Wavenumber (cm-1)	Absorbance (arb.units)	Wavenumber (cm-1)	Absorbance (arb.units)	Wavenumber (cm-1)	Absorbance (arb.units)
3997.65	0.00071782	3997.65	0.00117	3997.65	0.00173	3997.65	0.00234	3997.65	0.00262	3997.65	0.00262	3997.65	0.00291	3997.65	0.00317
3995.72	0.000730708	3995.72	0.00118	3995.72	0.00173	3995.72	0.00233	3995.72	0.00263	3995.72138	0.00263	3995.72	0.00291	3995.72	0.00315
3993.79	0.000741881	3993.79	0.00119	3993.79	0.00173	3993.79	0.00231	3993.79	0.00264	3993.79	0.00264	3993.79	0.00291	3993.79	0.00312
3991.86	0.000751339	3991.86	0.0012	3991.86	0.00174	3991.86	0.0023	3991.86	0.00265	3991.86	0.00265	3991.86	0.00291	3991.86	0.0031
3989.94	0.000759082	3989.94	0.00121	3989.94	0.00174	3989.94	0.00228	3989.94	0.00266	3989.94	0.00266	3989.94	0.0029	3989.94	0.00308
3988.01	0.000765111	3988.01	0.00122	3988.01	0.00174	3988.01	0.00228	3988.01	0.00266	3988.01	0.00266	3988.01	0.0029	3988.01	0.00306
3986.08	0.000769425	3986.08	0.00122	3986.08	0.00174	3986.08	0.00227	3986.08	0.00267	3986.08	0.00267	3986.08	0.00289	3986.08	0.00304
3984.15	0.000772024	3984.15	0.00122	3984.15	0.00174	3984.15	0.00226	3984.15	0.00267	3984.15	0.00267	3984.15	0.00288	3984.15	0.00302
3982.22	0.000772908	3982.22	0.00123	3982.22	0.00174	3982.22	0.00226	3982.22	0.00268	3982.22	0.00268	3982.22	0.00288	3982.22	0.003
3980.29	0.000772078	3980.29	0.00123	3980.29	0.00174	3980.29	0.00226	3980.29	0.00268	3980.29	0.00268	3980.29	0.00287	3980.29	0.00298
3978.37	0.000769533	3978.37	0.00123	3978.37	0.00174	3978.37	0.00227	3978.37	0.00268	3978.37	0.00268	3978.37	0.00286	3978.37	0.00296
3976.44	0.000759876	3976.44	0.00122	3976.44	0.00174	3976.44	0.00227	3976.44	0.00268	3976.44	0.00268	3976.44	0.00284	3976.44	0.00294
3974.51	0.00075202	3974.51	0.00121	3974.51	0.00174	3974.51	0.00228	3974.51	0.00268	3974.51	0.00268	3974.51	0.00282	3974.51	0.00292
3972.58	0.000745116	3972.58	0.0012	3972.58	0.00175	3972.58	0.0023	3972.58	0.00268	3972.58	0.00268	3972.58	0.00281	3972.58	0.00291
3970.65	0.000730265	3970.65	0.00118	3970.65	0.00174	3970.65	0.0023	3970.65	0.00267	3970.65	0.00267	3970.65	0.0028	3970.65	0.00291
3968.72	0.000706558	3968.72	0.00116	3968.72	0.00173	3968.72	0.00231	3968.72	0.00265	3968.72	0.00265	3968.72	0.00278	3968.72	0.00292
3966.79	0.000686352	3966.79	0.00115	3966.79	0.00172	3966.79	0.00232	3966.79	0.00263	3966.79	0.00263	3966.79	0.00276	3966.79	0.00291
3964.87	0.000677221	3964.87	0.00116	3964.87	0.00173	3964.87	0.00234	3964.87	0.00261	3964.87	0.00261	3964.87	0.00275	3964.87	0.00289
3962.94	0.000680242	3962.94	0.00118	3962.94	0.00173	3962.94	0.00236	3962.94	0.0026	3962.94	0.0026	3962.94	0.00274	3962.94	0.00288
3961.01	0.000695165	3961.01	0.00119	3961.01	0.00174	3961.01	0.00238	3961.01	0.0026	3961.01	0.0026	3961.01	0.00273	3961.01	0.00286
3959.08	0.00071914	3959.08	0.00121	3959.08	0.00176	3959.08	0.0024	3959.08	0.0026	3959.08	0.0026	3959.08	0.00271	3959.08	0.00281
3957.15	0.000744452	3957.15	0.00124	3957.15	0.00179	3957.15	0.00242	3957.15	0.0026	3957.15	0.0026	3957.15	0.00269	3957.15	0.00276
3955.22	0.000761677	3955.22	0.00126	3955.22	0.00181	3955.22	0.00244	3955.22	0.00259	3955.22	0.00259	3955.22	0.00267	3955.22	0.00272
3953.3	0.000768924	3953.3	0.00127	3953.3	0.00183	3953.3	0.00245	3953.3	0.00258	3953.3	0.00258	3953.3	0.00266	3953.3	0.00269
3951.37	0.000776685	3951.37	0.00128	3951.37	0.00185	3951.37	0.00246	3951.37	0.00257	3951.37	0.00257	3951.37	0.00267	3951.37	0.00268
3949.44	0.000791831	3949.44	0.00128	3949.44	0.00187	3949.44	0.00246	3949.44	0.00256	3949.44	0.00256	3949.44	0.00267	3949.44	0.00266
3947.51	0.00080812	3947.51	0.0013	3947.51	0.0019	3947.51	0.00247	3947.51	0.00256	3947.51	0.00256	3947.51	0.00267	3947.51	0.00262
3945.58	0.000811523	3945.58	0.0013	3945.58	0.00191	3945.58	0.00248	3945.58	0.00255	3945.58	0.00255	3945.58	0.00266	3945.58	0.00257
3943.65	0.000804416	3943.65	0.00131	3943.65	0.00191	3943.65	0.00249	3943.65	0.00256	3943.65	0.00256	3943.65	0.00264	3943.65	0.00255
3941.73	0.00080101	3941.73	0.00132	3941.73	0.00191	3941.73	0.00252	3941.73	0.00256	3941.73	0.00256	3941.73	0.00262	3941.73	0.00252
3939.8	0.000802465	3939.8	0.00134	3939.8	0.00192	3939.8	0.00255	3939.8	0.00255	3939.8	0.00255	3939.8	0.0026	3939.8	0.0025
3937.87	0.000798352	3937.87	0.00135	3937.87	0.00192	3937.87	0.00257	3937.87	0.00254	3937.87	0.00254	3937.87	0.0026	3937.87	0.00249
3935.94	0.000791007	3935.94	0.00135	3935.94	0.00192	3935.94	0.00259	3935.94	0.00252	3935.94	0.00252	3935.94	0.00259	3935.94	0.00248
3934.01	0.000788437	3934.01	0.00136	3934.01	0.00193	3934.01	0.00262	3934.01	0.0025	3934.01	0.0025	3934.01	0.00257	3934.01	0.00245
3932.08	0.000790677	3932.08	0.00139	3932.08	0.00196	3932.08	0.00264	3932.08	0.00249	3932.08	0.00249	3932.08	0.00255	3932.08	0.0024
3930.15	0.000798231	3930.15	0.00141	3930.15	0.00198	3930.15	0.00265	3930.15	0.00248	3930.15	0.00248	3930.15	0.00253	3930.15	0.00235
3928.23	0.00080714	3928.23	0.00144	3928.23	0.002	3928.23	0.00267	3928.23	0.00248	3928.23	0.00248	3928.23	0.00253	3928.23	0.00231
3926.3	0.000806822	3926.3	0.00145	3926.3	0.002	3926.3	0.00267	3926.3	0.00249	3926.3	0.00249	3926.3	0.00254	3926.3	0.00232
3924.37	0.0007956	3924.37	0.00144	3924.37	0.00197	3924.37	0.00263	3924.37	0.0025	3924.37	0.0025	3924.37	0.00256	3924.37	0.00237
3922.44	0.000783102	3922.44	0.00141	3922.44	0.00193	3922.44	0.00258	3922.44	0.00251	3922.44	0.00251	3922.44	0.00258	3922.44	0.00242
3920.51	0.000777669	3920.51	0.0014	3920.51	0.00192	3920.51	0.00254	3920.51	0.0025	3920.51	0.0025	3920.51	0.00258	3920.51	0.00242
3918.58	0.000782413	3918.58	0.00142	3918.58	0.00194	3918.58	0.00254	3918.58	0.00249	3918.58	0.00249	3918.58	0.00256	3918.58	0.00235
3916.66	0.000797493	3916.66	0.00145	3916.66	0.002	3916.66	0.00258	3916.66	0.00248	3916.66	0.00248	3916.66	0.00253	3916.66	0.00225
3914.73	0.000820922	3914.73	0.0015	3914.73	0.00207	3914.73	0.00263	3914.73	0.00247	3914.73	0.00247	3914.73	0.0025	3914.73	0.00214
3912.8	0.000847208	3912.8	0.00155	3912.8	0.00215	3912.8	0.00268	3912.8	0.00247	3912.8	0.00247	3912.8	0.00247	3912.8	0.00205
3910.87	0.000870255	3910.87	0.00161	3910.87	0.00222	3910.87	0.00273	3910.87	0.00248	3910.87	0.00248	3910.87	0.00245	3910.87	0.00197
3908.94	0.000893972	3908.94	0.00168	3908.94	0.0023	3908.94	0.00279	3908.94	0.00248	3908.94	0.00248	3908.94	0.00241	3908.94	0.00188
3907.01	0.000919193	3907.01	0.00174	3907.01	0.00237	3907.01	0.00285	3907.01	0.00249	3907.01	0.00249	3907.01	0.00238	3907.01	0.00183
3905.08	0.000940804	3905.08	0.00179	3905.08	0.00243	3905.08	0.00289	3905.08	0.0025	3905.08	0.0025	3905.08	0.00237	3905.08	0.00181
3903.16	0.000963946	3903.16	0.00183	3903.16	0.00248	3903.16	0.00293	3903.16	0.00249	3903.16	0.00249	3903.16	0.00236	3903.16	0.0018
3901.23	0.000989431	3901.23	0.00185	3901.23	0.00253	3901.23	0.00297	3901.23	0.00247	3901.23	0.00247	3901.23	0.00236	3901.23	0.00177
3899.3	0.00101	3899.3	0.00187	3899.3	0.00258	3899.3	0.00302	3899.3	0.00246	3899.3	0.00246	3899.3	0.00234	3899.3	0.00171
3897.37	0.00105	3897.37	0.00191	3897.37	0.00265	3897.37	0.00307	3897.37	0.00243	3897.37	0.00243	3897.37	0.0023	3897.37	0.00159
3895.44	0.00108	3895.44	0.00196	3895.44	0.00272	3895.44	0.00311	3895.44	0.00241	3895.44	0.00241	3895.44	0.00226	3895.44	0.00146
3893.51	0.00109	3893.51	0.00197	3893.51	0.00273	3893.51	0.00312	3893.51	0.00239	3893.51	0.00239	3893.51	0.00224	3893.51	0.00141
3891.59	0.00108	3891.59	0.00194	3891.59	0.00269	3891.59	0.00308	3891.59	0.00238	3891.59	0.00238	3891.59	0.00226	3891.59	0.00145
3889.66	0.00106	3889.66	0.00188	3889.66	0.00261	3889.66	0.00301	3889.66	0.00238	3889.66	0.00238	3889.66	0.00229	3889.66	0.00154
3887.73	0.00103	3887.73	0.00182	3887.73	0.00255	3887.73	0.00294	3887.73	0.00239	3887.73	0.00239	3887.73	0.00231	3887.73	0.00164
3885.8	0.00101	3885.8	0.00179	3885.8	0.0025	3885.8	0.00289	3885.8	0.00239	3885.8	0.00239	3885.8	0.00231	3885.8	0.00168
3883.87	0.000997692	3883.87	0.00178	3883.87	0.00247	3883.87	0.00287	3883.87	0.00238	3883.87	0.00238	3883.87	0.00228	3883.87	0.00166
3881.94	0.001	3881.94	0.00182	3881.94	0.0025	3881.94	0.0029	3881.94	0.00236	3881.94	0.00236	3881.94	0.00223	3881.94	0.00154
3880.02	0.00102	3880.02	0.00189	3880.02	0.00258	3880.02	0.00298	3880.02	0.00234	3880.02	0.00234	3880.02	0.00215	3880.02	0.00135
3878.09	0.00105	3878.09	0.00197	3878.09	0.00267	3878.09	0.00307	3878.09	0.00233	3878.09	0.00233	3878.09	0.00208	3878.09	0.00118
3876.16	0.00105	3876.16	0.002	3876.16	0.00272	3876.16	0.00311	3876.16	0.00233	3876.16	0.00233	3876.16	0.00204	3876.16	0.0011
3874.23	0.00102	3874.23	0.00197	3874.23	0.00269	3874.23	0.0031	3874.23	0.00234	3874.23	0.00234	3874.23	0.00206	3874.23	0.00115
3872.3	0.000988496	3872.3	0.00192	3872.3	0.00264	3872.3	0.00307	3872.3	0.00236	3872.3	0.00236	3872.3	0.00207	3872.3	0.00123
3870.37	0.001	3870.37	0.00195	3870.37	0.00269	3870.37	0.00312	3870.37	0.00237	3870.37	0.00237	3870.37	0.00204	3870.37	0.00119
3868.44	0.00105	3868.44	0.00203	3868.44	0.00279	3868.44	0.00322	3868.44	0.00238	3868.44	0.00238	3868.44	0.00198	3868.44	0.00108
3866.52	0.00109	3866.52	0.00211	3866.52	0.00288	3866.52	0.0033	3866.52	0.00238	3866.52	0.00238	3866.52	0.00193	3866.52	0.000968516
3864.59	0.00113	3864.59	0.00216	3864.59	0.00295	3864.59	0.00337	3864.59	0.00238	3864.59	0.00238	3864.59	0.0019	3864.59	0.000892073
3862.66	0.00115	3862.66	0.00218	3862.66	0.00298	3862.66	0.0034	3862.66	0.00239	3862.66	0.00239	3862.66	0.00189	3862.66	0.000866244
3860.73	0.00115	3860.73	0.00218	3860.73	0.00297	3860.73	0.0034	3860.73	0.00239	3860.73	0.00239	3860.73	0.0019	3860.73	0.00087697
3858.8	0.00115	3858.8	0.00217	3858.8	0.00295	3858.8	0.00337	3858.8	0.0024	3858.8	0.0024	3858.8	0.00192	3858.8	0.000913008
3856.87	0.00114	3856.87	0.00216	3856.87	0.00291	3856.87	0.00332	3856.87	0.0024	3856.87	0.0024	3856.87	0.00194	3856.87	0.000971814
3854.95	0.00115	3854.95	0.00214	3854.95	0.00288	3854.95	0.00328	3854.95	0.0024	3854.95	0.0024	3854.95	0.00196	3854.95	0.00101
3853.02	0.00117	3853.02	0.00215	3853.02	0.00289	3853.02	0.00326	3853.02	0.00238	3853.02	0.00238	3853.02	0.00195	3853.02	0.000988156
3851.09	0.00119	3851.09	0.00218	3851.09	0.00294	3851.09	0.00327	3851.09	0.00237	3851.09	0.00237	3851.09	0.00192	3851.09	0.000914626
3849.16	0.00123	3849.16	0.00224	3849.16	0.00303	3849.16	0.0033	3849.16	0.00236	3849.16	0.00236	3849.16	0.00189	3849.16	0.000805956
3847.23	0.00126	3847.23	0.00228	3847.23	0.00309	3847.23	0.00334	3847.23	0.00235	3847.23	0.00235	3847.23	0.00188	3847.23	0.000723808
3845.3	0.00128	3845.3	0.0023	3845.3	0.00312	3845.3	0.00335	3845.3	0.00234	3845.3	0.00234	3845.3	0.0019	3845.3	0.000703243
3843.37	0.0013	3843.37	0.0023	3843.37	0.00312	3843.37	0.00334	3843.37	0.00234	3843.37	0.00234	3843.37	0.00193	3843.37	0.000719647
3841.45	0.00129	3841.45	0.00226	3841.45	0.00308	3841.45	0.0033	3841.45	0.00234	3841.45	0.00234	3841.45	0.00198	3841.45	0.000791
3839.52	0.00126	3839.52	0.00217	3839.52	0.003	3839.52	0.00323	3839.52	0.00234	3839.52	0.00234	3839.52	0.00204	3839.52	0.000921412
3837.59	0.00122	3837.59	0.00208	3837.59	0.00292	3837.59	0.00317	3837.59	0.00235	3837.59	0.00235	3837.59	0.0021	3837.59	0.00105
3835.66	0.0012	3835.66	0.00202	3835.66	0.00287	3835.66	0.00315	3835.66	0.00235	3835.66	0.00235	3835.66	0.00212	3835.66	0.00112
3833.73	0.00122	3833.73	0.00205	3833.73	0.00291	3833.73	0.00319	3833.73	0.00235	3833.73	0.00235	3833.73	0.00209	3833.73	0.00106
3831.8	0.00128	3831.8	0.00216	3831.8	0.00304	3831.8	0.00332	3831.8	0.00234	3831.8	0.00234	3831.8	0.00201	3831.8	0.00087069
3829.88	0.00133	3829.88	0.00226	3829.88	0.00313	3829.88	0.00341	3829.88	0.00234	3829.88	0.00234	3829.88	0.00196	3829.88	0.000735688
3827.95	0.00133	3827.95	0.00228	3827.95	0.00312	3827.95	0.00342	3827.95	0.00235	3827.95	0.00235	3827.95	0.00197	3827.95	0.000759588
3826.02	0.00129	3826.02	0.00223	3826.02	0.00302	3826.02	0.00336	3826.02	0.00236	3826.02	0.00236	3826.02	0.00202	3826.02	0.000915695
3824.09	0.00123	3824.09	0.00215	3824.09	0.00289	3824.09	0.00326	3824.09	0.00237	3824.09	0.00237	3824.09	0.00209	3824.09	0.00111
3822.16	0.00118	3822.16	0.00206	3822.16	0.00276	3822.16	0.00316	3822.16	0.00238	3822.16	0.00238	3822.16	0.00215	3822.16	0.00128
3820.23	0.00113	3820.23	0.002	3820.23	0.00265	3820.23	0.00308	3820.23	0.00239	3820.23	0.00239	3820.23	0.00218	3820.23	0.00138
3818.31	0.00111	3818.31	0.00199	3818.31	0.00263	3818.31	0.00305	3818.31	0.00237	3818.31	0.00237	3818.31	0.00215	3818.31	0.00136
3816.38	0.00112	3816.38	0.00204	3816.38	0.00267	3816.38	0.00307	3816.38	0.00235	3816.38	0.00235	3816.38	0.00209	3816.38	0.00125
3814.45	0.00114	3814.45	0.0021	3814.45	0.00275	3814.45	0.00311	3814.45	0.00233	3814.45	0.00233	3814.45	0.00202	3814.45	0.00112
3812.52	0.00115	3812.52	0.00215	3812.52	0.00282	3812.52	0.00315	3812.52	0.00231	3812.52	0.00231	3812.52	0.00198	3812.52	0.00101
3810.59	0.00117	3810.59	0.00218	3810.59	0.00286	3810.59	0.00317	3810.59	0.00231	3810.59	0.00231	3810.59	0.00196	3810.59	0.000945136
3808.66	0.00117	3808.66	0.00217	3808.66	0.00286	3808.66	0.00317	3808.66	0.00231	3808.66	0.00231	3808.66	0.00199	3808.66	0.000979667
3806.73	0.00116	3806.73	0.00213	3806.73	0.00281	3806.73	0.00314	3806.73	0.00233	3806.73	0.00233	3806.73	0.00205	3806.73	0.00109
3804.81	0.00113	3804.81	0.00205	3804.81	0.00272	3804.81	0.00307	3804.81	0.00235	3804.81	0.00235	3804.81	0.00213	3804.81	0.00125
3802.88	0.00108	3802.88	0.00194	3802.88	0.00261	3802.88	0.00299	3802.88	0.00237	3802.88	0.00237	3802.88	0.00221	3802.88	0.00139
3800.95	0.00105	3800.95	0.00186	3800.95	0.00253	3800.95	0.00294	3800.95	0.0024	3800.95	0.0024	3800.95	0.00225	3800.95	0.00149
3799.02	0.00103	3799.02	0.00182	3799.02	0.00249	3799.02	0.00292	3799.02	0.00243	3799.02	0.00243	3799.02	0.00228	3799.02	0.00155
3797.09	0.00102	3797.09	0.00179	3797.09	0.00247	3797.09	0.00292	3797.09	0.00245	3797.09	0.00245	3797.09	0.00228	3797.09	0.00158
3795.16	0.00102	3795.16	0.00179	3795.16	0.00246	3795.16	0.00292	3795.16	0.00247	3795.16	0.00247	3795.16	0.00228	3795.16	0.00157
3793.24	0.00101	3793.24	0.00179	3793.24	0.00244	3793.24	0.00292	3793.24	0.00249	3793.24	0.00249	3793.24	0.0023	3793.24	0.00161
3791.31	0.000980389	3791.31	0.00173	3791.31	0.00236	3791.31	0.00285	3791.31	0.00251	3791.31	0.00251	3791.31	0.00237	3791.31	0.00176
3789.38	0.00092642	3789.38	0.00162	3789.38	0.00221	3789.38	0.00274	3789.38	0.00252	3789.38	0.00252	3789.38	0.00245	3789.38	0.00198
3787.45	0.000872599	3787.45	0.0015	3787.45	0.00207	3787.45	0.00264	3787.45	0.00253	3787.45	0.00253	3787.45	0.00252	3787.45	0.00218
3785.52	0.00083491	3785.52	0.00142	3785.52	0.00198	3785.52	0.00256	3785.52	0.00253	3785.52	0.00253	3785.52	0.00256	3785.52	0.0023
3783.59	0.000812076	3783.59	0.00138	3783.59	0.00193	3783.59	0.00252	3783.59	0.00253	3783.59	0.00253	3783.59	0.00257	3783.59	0.00235
3781.66	0.0008056	3781.66	0.00137	3781.66	0.00193	3781.66	0.0025	3781.66	0.00252	3781.66	0.00252	3781.66	0.00255	3781.66	0.00233
3779.74	0.000810991	3779.74	0.00139	3779.74	0.00198	3779.74	0.00251	3779.74	0.0025	3779.74	0.0025	3779.74	0.00251	3779.74	0.00226
3777.81	0.00081748	3777.81	0.00142	3777.81	0.00203	3777.81	0.00253	3777.81	0.00248	3777.81	0.00248	3777.81	0.00246	3777.81	0.00218
3775.88	0.000829382	3775.88	0.00145	3775.88	0.0021	3775.88	0.00256	3775.88	0.00246	3775.88	0.00246	3775.88	0.00241	3775.88	0.00207
3773.95	0.000847646	3773.95	0.00149	3773.95	0.00216	3773.95	0.0026	3773.95	0.00243	3773.95	0.00243	3773.95	0.00237	3773.95	0.00197
3772.02	0.000860248	3772.02	0.00151	3772.02	0.00219	3772.02	0.00261	3772.02	0.00241	3772.02	0.00241	3772.02	0.00236	3772.02	0.00193
3770.09	0.000867349	3770.09	0.00151	3770.09	0.00218	3770.09	0.0026	3770.09	0.0024	3770.09	0.0024	3770.09	0.00238	3770.09	0.00194
3768.17	0.000890481	3768.17	0.00154	3768.17	0.00222	3768.17	0.00262	3768.17	0.00239	3768.17	0.00239	3768.17	0.00237	3768.17	0.00189
3766.24	0.000930062	3766.24	0.00162	3766.24	0.00231	3766.24	0.00269	3766.24	0.00238	3766.24	0.00238	3766.24	0.00232	3766.24	0.00176
3764.31	0.000976335	3764.31	0.00173	3764.31	0.00242	3764.31	0.00279	3764.31	0.00238	3764.31	0.00238	3764.31	0.00225	3764.31	0.00157
3762.38	0.00104	3762.38	0.00187	3762.38	0.00257	3762.38	0.00291	3762.38	0.00237	3762.38	0.00237	3762.38	0.00214	3762.38	0.00133
3760.45	0.00112	3760.45	0.00206	3760.45	0.00277	3760.45	0.00308	3760.45	0.00237	3760.45	0.00237	3760.45	0.00201	3760.45	0.00104
3758.52	0.00121	3758.52	0.00226	3758.52	0.00299	3758.52	0.00327	3758.52	0.00237	3758.52	0.00237	3758.52	0.00191	3758.52	0.000747048
3756.6	0.00129	3756.6	0.00242	3756.6	0.00317	3756.6	0.00343	3756.6	0.0024	3756.6	0.0024	3756.6	0.00185	3756.6	0.000531072
3754.67	0.00132	3754.67	0.00251	3754.67	0.00328	3754.67	0.00353	3754.67	0.00244	3754.67	0.00244	3754.67	0.00182	3754.67	0.000409493
3752.74	0.00135	3752.74	0.00258	3752.74	0.00339	3752.74	0.00364	3752.74	0.00249	3752.74	0.00249	3752.74	0.00179	3752.74	0.000278918
3750.81	0.00139	3750.81	0.00269	3750.81	0.00356	3750.81	0.00383	3750.81	0.00255	3750.81	0.00255	3750.81	0.00171	3750.81	6.10494e-05
3748.88	0.00145	3748.88	0.00282	3748.88	0.00378	3748.88	0.00407	3748.88	0.00264	3748.88	0.00264	3748.88	0.00162	3748.88	-0.000202488
3746.95	0.0015	3746.95	0.00294	3746.95	0.00399	3746.95	0.00432	3746.95	0.00276	3746.95	0.00276	3746.95	0.00155	3746.95	-0.000415933
3745.02	0.00151	3745.02	0.00299	3745.02	0.00415	3745.02	0.00455	3745.02	0.00293	3745.02	0.00293	3745.02	0.00153	3745.02	-0.000528189
3743.1	0.00148	3743.1	0.00297	3743.1	0.00426	3743.1	0.00477	3743.1	0.00314	3743.1	0.00314	3743.1	0.00155	3743.1	-0.000551585
3741.17	0.00142	3741.17	0.00289	3741.17	0.00433	3741.17	0.00498	3741.17	0.00337	3741.17	0.00337	3741.17	0.0016	3741.17	-0.000519984
3739.24	0.00136	3739.24	0.00279	3739.24	0.00439	3739.24	0.00518	3739.24	0.00363	3739.24	0.00363	3739.24	0.00164	3739.24	-0.000470762
3737.31	0.00129	3737.31	0.00269	3737.31	0.00443	3737.31	0.00538	3737.31	0.00388	3737.31	0.00388	3737.31	0.00169	3737.31	-0.0003995
3735.38	0.00121	3735.38	0.00255	3735.38	0.0044	3735.38	0.00551	3735.38	0.00411	3735.38	0.00411	3735.38	0.00177	3735.38	-0.000243661
3733.45	0.0011	3733.45	0.00236	3733.45	0.00429	3733.45	0.00555	3733.45	0.0043	3733.45	0.0043	3733.45	0.00188	3733.45	2.29225e-05
3731.53	0.00099557	3731.53	0.00217	3731.53	0.00413	3731.53	0.0055	3731.53	0.0044	3731.53	0.0044	3731.53	0.00199	3731.53	0.00033184
3729.6	0.000920598	3729.6	0.00202	3729.6	0.00399	3729.6	0.00543	3729.6	0.00443	3729.6	0.00443	3729.6	0.00205	3729.6	0.000559614
3727.67	0.000886479	3727.67	0.00196	3727.67	0.00391	3727.67	0.00536	3727.67	0.00441	3727.67	0.00441	3727.67	0.00207	3727.67	0.000685077
3725.74	0.000879307	3725.74	0.00194	3725.74	0.00385	3725.74	0.00528	3725.74	0.00437	3725.74	0.00437	3725.74	0.00208	3725.74	0.000759323
3723.81	0.000884037	3723.81	0.00193	3723.81	0.00379	3723.81	0.00519	3723.81	0.00431	3723.81	0.00431	3723.81	0.00209	3723.81	0.000828215
3721.88	0.000877339	3721.88	0.0019	3721.88	0.0037	3721.88	0.00506	3721.88	0.00425	3721.88	0.00425	3721.88	0.00212	3721.88	0.00095627
3719.95	0.000853952	3719.95	0.00184	3719.95	0.00357	3719.95	0.0049	3719.95	0.00418	3719.95	0.00418	3719.95	0.00218	3719.95	0.00115
3718.03	0.000837967	3718.03	0.00177	3718.03	0.00344	3718.03	0.00472	3718.03	0.00411	3718.03	0.00411	3718.03	0.00225	3718.03	0.00134
3716.1	0.000842815	3716.1	0.00174	3716.1	0.00334	3716.1	0.00459	3716.1	0.00405	3716.1	0.00405	3716.1	0.0023	3716.1	0.00148
3714.17	0.000875554	3714.17	0.00176	3714.17	0.00331	3714.17	0.00452	3714.17	0.004	3714.17	0.004	3714.17	0.00232	3714.17	0.00154
3712.24	0.000915904	3712.24	0.0018	3712.24	0.00331	3712.24	0.0045	3712.24	0.00398	3712.24	0.00398	3712.24	0.00235	3712.24	0.00161
3710.31	0.000921572	3710.31	0.00179	3710.31	0.00325	3710.31	0.00445	3710.31	0.00399	3710.31	0.00399	3710.31	0.00243	3710.31	0.00177
3708.38	0.000891138	3708.38	0.00175	3708.38	0.00318	3708.38	0.00441	3708.38	0.00404	3708.38	0.00404	3708.38	0.00254	3708.38	0.00198
3706.46	0.000867568	3706.46	0.00173	3706.46	0.00317	3706.46	0.00441	3706.46	0.0041	3706.46	0.0041	3706.46	0.00261	3706.46	0.00209
3704.53	0.00087476	3704.53	0.00177	3704.53	0.00324	3704.53	0.00449	3704.53	0.00418	3704.53	0.00418	3704.53	0.00264	3704.53	0.00209
3702.6	0.000898542	3702.6	0.00182	3702.6	0.00333	3702.6	0.00459	3702.6	0.00426	3702.6	0.00426	3702.6	0.00265	3702.6	0.00205
3700.67	0.000914508	3700.67	0.00185	3700.67	0.0034	3700.67	0.00467	3700.67	0.00432	3700.67	0.00432	3700.67	0.00266	3700.67	0.00205
3698.74	0.000907689	3698.74	0.00185	3698.74	0.0034	3698.74	0.00469	3698.74	0.00434	3698.74	0.00434	3698.74	0.0027	3698.74	0.00213
3696.81	0.000880105	3696.81	0.00179	3696.81	0.00332	3696.81	0.00461	3696.81	0.00431	3696.81	0.00431	3696.81	0.00277	3696.81	0.00232
3694.89	0.000850611	3694.89	0.00172	3694.89	0.00318	3694.89	0.00445	3694.89	0.00423	3694.89	0.00423	3694.89	0.00285	3694.89	0.00257
3692.96	0.00085696	3692.96	0.0017	3692.96	0.00309	3692.96	0.0043	3692.96	0.00411	3692.96	0.00411	3692.96	0.00288	3692.96	0.00273
3691.03	0.000913527	3691.03	0.00177	3691.03	0.00312	3691.03	0.00423	3691.03	0.00397	3691.03	0.00397	3691.03	0.00286	3691.03	0.00273
3689.1	0.000997931	3689.1	0.0019	3689.1	0.00323	3689.1	0.00421	3689.1	0.00386	3689.1	0.00386	3689.1	0.00281	3689.1	0.00263
3687.17	0.00109	3687.17	0.00207	3687.17	0.00338	3687.17	0.00423	3687.17	0.00374	3687.17	0.00374	3687.17	0.00274	3687.17	0.00249
3685.24	0.00117	3685.24	0.00222	3685.24	0.00353	3685.24	0.00425	3685.24	0.00362	3685.24	0.00362	3685.24	0.00267	3685.24	0.00235
3683.31	0.00124	3683.31	0.00235	3683.31	0.00364	3683.31	0.00428	3683.31	0.00351	3683.31	0.00351	3683.31	0.00262	3683.31	0.00226
3681.39	0.00132	3681.39	0.00246	3681.39	0.00373	3681.39	0.0043	3681.39	0.00342	3681.39	0.00342	3681.39	0.0026	3681.39	0.00223
3679.46	0.0014	3679.46	0.00254	3679.46	0.00378	3679.46	0.00431	3679.46	0.00336	3679.46	0.00336	3679.46	0.00262	3679.46	0.00229
3677.53	0.00144	3677.53	0.00256	3677.53	0.00377	3677.53	0.00428	3677.53	0.00333	3677.53	0.00333	3677.53	0.00269	3677.53	0.00247
3675.6	0.00144	3675.6	0.00252	3675.6	0.0037	3675.6	0.0042	3675.6	0.00332	3675.6	0.00332	3675.6	0.00279	3675.6	0.00275
3673.67	0.0014	3673.67	0.00247	3673.67	0.00359	3673.67	0.0041	3673.67	0.00332	3673.67	0.00332	3673.67	0.00291	3673.67	0.00308
3671.74	0.00136	3671.74	0.0024	3671.74	0.00348	3671.74	0.00401	3671.74	0.00332	3671.74	0.00332	3671.74	0.00304	3671.74	0.00342
3669.82	0.00132	3669.82	0.00234	3669.82	0.00338	3669.82	0.00392	3669.82	0.00334	3669.82	0.00334	3669.82	0.00316	3669.82	0.00375
3667.89	0.0013	3667.89	0.00231	3667.89	0.00332	3667.89	0.00386	3667.89	0.00335	3667.89	0.00335	3667.89	0.00324	3667.89	0.00401
3665.96	0.00131	3665.96	0.00233	3665.96	0.00332	3665.96	0.00386	3665.96	0.00336	3665.96	0.00336	3665.96	0.00327	3665.96	0.00415
3664.03	0.00132	3664.03	0.00238	3664.03	0.00337	3664.03	0.0039	3664.03	0.00337	3664.03	0.00337	3664.03	0.00328	3664.03	0.00424
3662.1	0.00134	3662.1	0.00243	3662.1	0.00341	3662.1	0.00394	3662.1	0.0034	3662.1	0.0034	3662.1	0.00331	3662.1	0.00437
3660.17	0.00135	3660.17	0.00246	3660.17	0.00342	3660.17	0.00395	3660.17	0.00343	3660.17	0.00343	3660.17	0.00338	3660.17	0.00456
3658.24	0.00136	3658.24	0.00247	3658.24	0.00342	3658.24	0.00395	3658.24	0.00347	3658.24	0.00347	3658.24	0.00345	3658.24	0.00477
3656.32	0.00136	3656.32	0.00249	3656.32	0.00344	3656.32	0.00397	3656.32	0.00351	3656.32	0.00351	3656.32	0.00351	3656.32	0.00495
3654.39	0.00137	3654.39	0.00253	3654.39	0.0035	3654.39	0.00403	3654.39	0.00355	3654.39	0.00355	3654.39	0.00353	3654.39	0.00507
3652.46	0.00137	3652.46	0.00257	3652.46	0.00356	3652.46	0.00408	3652.46	0.00359	3652.46	0.00359	3652.46	0.00357	3652.46	0.00518
3650.53	0.00136	3650.53	0.00259	3650.53	0.00361	3650.53	0.00413	3650.53	0.00365	3650.53	0.00365	3650.53	0.00361	3650.53	0.0053
3648.6	0.00135	3648.6	0.00259	3648.6	0.00367	3648.6	0.00419	3648.6	0.0037	3648.6	0.0037	3648.6	0.00365	3648.6	0.00542
3646.67	0.00134	3646.67	0.00261	3646.67	0.00374	3646.67	0.0043	3646.67	0.00378	3646.67	0.00378	3646.67	0.0037	3646.67	0.00551
3644.75	0.00136	3644.75	0.00265	3644.75	0.00385	3644.75	0.00447	3644.75	0.00389	3644.75	0.00389	3644.75	0.00376	3644.75	0.0056
3642.82	0.00138	3642.82	0.00268	3642.82	0.00396	3642.82	0.00466	3642.82	0.00405	3642.82	0.00405	3642.82	0.00384	3642.82	0.00576
3640.89	0.00137	3640.89	0.00266	3640.89	0.00403	3640.89	0.00483	3640.89	0.00425	3640.89	0.00425	3640.89	0.00395	3640.89	0.00599
3638.96	0.00132	3638.96	0.00259	3638.96	0.00405	3638.96	0.00496	3638.96	0.00446	3638.96	0.00446	3638.96	0.00408	3638.96	0.0063
3637.03	0.00125	3637.03	0.00251	3637.03	0.00405	3637.03	0.00507	3637.03	0.00466	3637.03	0.00466	3637.03	0.00421	3637.03	0.0066
3635.1	0.00119	3635.1	0.00246	3635.1	0.00406	3635.1	0.00518	3635.1	0.00485	3635.1	0.00485	3635.1	0.00432	3635.1	0.00686
3633.18	0.00115	3633.18	0.00242	3633.18	0.00407	3633.18	0.00529	3633.18	0.00503	3633.18	0.00503	3633.18	0.00443	3633.18	0.00713
3631.25	0.00114	3631.25	0.0024	3631.25	0.00409	3631.25	0.00539	3631.25	0.00517	3631.25	0.00517	3631.25	0.00452	3631.25	0.00734
3629.32	0.00117	3629.32	0.00244	3629.32	0.00417	3629.32	0.0055	3629.32	0.00525	3629.32	0.00525	3629.32	0.00453	3629.32	0.0074
3627.39	0.00125	3627.39	0.00258	3627.39	0.00433	3627.39	0.00564	3627.39	0.00528	3627.39	0.00528	3627.39	0.00447	3627.39	0.00732
3625.46	0.00135	3625.46	0.00275	3625.46	0.0045	3625.46	0.00578	3625.46	0.00528	3625.46	0.00528	3625.46	0.00442	3625.46	0.00722
3623.53	0.00145	3623.53	0.0029	3623.53	0.00463	3623.53	0.00586	3623.53	0.00527	3623.53	0.00527	3623.53	0.0044	3623.53	0.0072
3621.6	0.00152	3621.6	0.00299	3621.6	0.00469	3621.6	0.00587	3621.6	0.00523	3621.6	0.00523	3621.6	0.00442	3621.6	0.00727
3619.68	0.00155	3619.68	0.00303	3619.68	0.00468	3619.68	0.00582	3619.68	0.00518	3619.68	0.00518	3619.68	0.00445	3619.68	0.00742
3617.75	0.00156	3617.75	0.00301	3617.75	0.00463	3617.75	0.00574	3617.75	0.00514	3617.75	0.00514	3617.75	0.00449	3617.75	0.00763
3615.82	0.00156	3615.82	0.00296	3615.82	0.00454	3615.82	0.00563	3615.82	0.0051	3615.82	0.0051	3615.82	0.00456	3615.82	0.00787
3613.89	0.00155	3613.89	0.00289	3613.89	0.00445	3613.89	0.00552	3613.89	0.00508	3613.89	0.00508	3613.89	0.00465	3613.89	0.00814
3611.96	0.00154	3611.96	0.00281	3611.96	0.00438	3611.96	0.00543	3611.96	0.00508	3611.96	0.00508	3611.96	0.00473	3611.96	0.00838
3610.03	0.00153	3610.03	0.00276	3610.03	0.00434	3610.03	0.00539	3610.03	0.00511	3610.03	0.00511	3610.03	0.00481	3610.03	0.0086
3608.11	0.00153	3608.11	0.00274	3608.11	0.00434	3608.11	0.00542	3608.11	0.00518	3608.11	0.00518	3608.11	0.00487	3608.11	0.00878
3606.18	0.00154	3606.18	0.00273	3606.18	0.00437	3606.18	0.0055	3606.18	0.00528	3606.18	0.00528	3606.18	0.00494	3606.18	0.00897
3604.25	0.00154	3604.25	0.0027	3604.25	0.00439	3604.25	0.00557	3604.25	0.00541	3604.25	0.00541	3604.25	0.005	3604.25	0.00916
3602.32	0.0015	3602.32	0.00267	3602.32	0.0044	3602.32	0.00561	3602.32	0.00552	3602.32	0.00552	3602.32	0.00506	3602.32	0.00933
3600.39	0.00145	3600.39	0.00263	3600.39	0.00439	3600.39	0.00563	3600.39	0.00562	3600.39	0.00562	3600.39	0.00511	3600.39	0.00949
3598.46	0.0014	3598.46	0.0026	3598.46	0.00437	3598.46	0.00563	3598.46	0.00567	3598.46	0.00567	3598.46	0.00513	3598.46	0.00961
3596.53	0.00136	3596.53	0.00259	3596.53	0.00436	3596.53	0.00562	3596.53	0.0057	3596.53	0.0057	3596.53	0.00517	3596.53	0.00974
3594.61	0.00135	3594.61	0.00258	3594.61	0.00433	3594.61	0.00557	3594.61	0.00569	3594.61	0.00569	3594.61	0.00522	3594.61	0.00989
3592.68	0.00134	3592.68	0.00257	3592.68	0.00429	3592.68	0.0055	3592.68	0.00565	3592.68	0.00565	3592.68	0.00527	3592.68	0.01003
3590.75	0.00132	3590.75	0.00255	3590.75	0.00422	3590.75	0.0054	3590.75	0.00557	3590.75	0.00557	3590.75	0.0053	3590.75	0.01018
3588.82	0.00129	3588.82	0.00253	3588.82	0.00412	3588.82	0.00528	3588.82	0.00548	3588.82	0.00548	3588.82	0.00535	3588.82	0.01039
3586.89	0.00126	3586.89	0.0025	3586.89	0.00402	3586.89	0.00515	3586.89	0.00539	3586.89	0.00539	3586.89	0.00543	3586.89	0.01064
3584.96	0.00124	3584.96	0.00248	3584.96	0.00393	3584.96	0.00503	3584.96	0.0053	3584.96	0.0053	3584.96	0.0055	3584.96	0.01087
3583.04	0.00124	3583.04	0.00248	3583.04	0.00387	3583.04	0.00496	3583.04	0.00522	3583.04	0.00522	3583.04	0.00555	3583.04	0.01104
3581.11	0.00127	3581.11	0.00249	3581.11	0.00386	3581.11	0.00493	3581.11	0.00516	3581.11	0.00516	3581.11	0.0056	3581.11	0.01119
3579.18	0.00131	3579.18	0.00252	3579.18	0.00386	3579.18	0.00493	3579.18	0.00511	3579.18	0.00511	3579.18	0.00565	3579.18	0.01131
3577.25	0.00135	3577.25	0.00255	3577.25	0.00388	3577.25	0.00495	3577.25	0.00506	3577.25	0.00506	3577.25	0.0057	3577.25	0.01143
3575.32	0.00139	3575.32	0.00259	3575.32	0.00391	3575.32	0.00498	3575.32	0.00504	3575.32	0.00504	3575.32	0.00574	3575.32	0.01157
3573.39	0.00143	3573.39	0.00262	3573.39	0.00393	3573.39	0.00501	3573.39	0.00504	3573.39	0.00504	3573.39	0.00579	3573.39	0.01173
3571.47	0.00145	3571.47	0.00264	3571.47	0.00393	3571.47	0.00503	3571.47	0.00506	3571.47	0.00506	3571.47	0.00585	3571.47	0.01191
3569.54	0.00145	3569.54	0.00264	3569.54	0.00391	3569.54	0.00503	3569.54	0.00509	3569.54	0.00509	3569.54	0.00589	3569.54	0.01211
3567.61	0.00148	3567.61	0.00266	3567.61	0.00392	3567.61	0.00504	3567.61	0.00513	3567.61	0.00513	3567.61	0.00593	3567.61	0.01226
3565.68	0.00151	3565.68	0.00272	3565.68	0.00396	3565.68	0.00508	3565.68	0.00517	3565.68	0.00517	3565.68	0.00596	3565.68	0.01237
3563.75	0.00154	3563.75	0.00277	3563.75	0.00399	3563.75	0.00511	3563.75	0.0052	3563.75	0.0052	3563.75	0.006	3563.75	0.01248
3561.82	0.00156	3561.82	0.00281	3561.82	0.00402	3561.82	0.00513	3561.82	0.00522	3561.82	0.00522	3561.82	0.00604	3561.82	0.01259
3559.89	0.00157	3559.89	0.00285	3559.89	0.00404	3559.89	0.00513	3559.89	0.00524	3559.89	0.00524	3559.89	0.00609	3559.89	0.01273
3557.97	0.00157	3557.97	0.00287	3557.97	0.00405	3557.97	0.00511	3557.97	0.00527	3557.97	0.00527	3557.97	0.00614	3557.97	0.0129
3556.04	0.00156	3556.04	0.00286	3556.04	0.00405	3556.04	0.00507	3556.04	0.0053	3556.04	0.0053	3556.04	0.0062	3556.04	0.01311
3554.11	0.00152	3554.11	0.00284	3554.11	0.00403	3554.11	0.00502	3554.11	0.00534	3554.11	0.00534	3554.11	0.00627	3554.11	0.01336
3552.18	0.00148	3552.18	0.0028	3552.18	0.004	3552.18	0.00496	3552.18	0.00539	3552.18	0.00539	3552.18	0.00636	3552.18	0.01364
3550.25	0.00142	3550.25	0.00275	3550.25	0.00395	3550.25	0.0049	3550.25	0.00544	3550.25	0.00544	3550.25	0.00646	3550.25	0.01393
3548.32	0.00137	3548.32	0.0027	3548.32	0.00391	3548.32	0.00485	3548.32	0.00547	3548.32	0.00547	3548.32	0.00655	3548.32	0.0142
3546.4	0.00136	3546.4	0.00269	3546.4	0.00391	3546.4	0.00486	3546.4	0.0055	3546.4	0.0055	3546.4	0.0066	3546.4	0.01437
3544.47	0.0014	3544.47	0.00271	3544.47	0.00396	3544.47	0.00491	3544.47	0.00553	3544.47	0.00553	3544.47	0.00663	3544.47	0.01447
3542.54	0.00144	3542.54	0.00275	3542.54	0.00402	3542.54	0.00496	3542.54	0.00556	3542.54	0.00556	3542.54	0.00667	3542.54	0.01458
3540.61	0.00148	3540.61	0.00279	3540.61	0.00408	3540.61	0.005	3540.61	0.00559	3540.61	0.00559	3540.61	0.00671	3540.61	0.01471
3538.68	0.00151	3538.68	0.00284	3538.68	0.00413	3538.68	0.00505	3538.68	0.00561	3538.68	0.00561	3538.68	0.00674	3538.68	0.01484
3536.75	0.00154	3536.75	0.00287	3536.75	0.00417	3536.75	0.00507	3536.75	0.00563	3536.75	0.00563	3536.75	0.00678	3536.75	0.01498
3534.82	0.00156	3534.82	0.00287	3534.82	0.00418	3534.82	0.00507	3534.82	0.00564	3534.82	0.00564	3534.82	0.00682	3534.82	0.01515
3532.9	0.00158	3532.9	0.00287	3532.9	0.00418	3532.9	0.00505	3532.9	0.00567	3532.9	0.00567	3532.9	0.00686	3532.9	0.01532
3530.97	0.00158	3530.97	0.00286	3530.97	0.00418	3530.97	0.00504	3530.97	0.0057	3530.97	0.0057	3530.97	0.00692	3530.97	0.0155
3529.04	0.00159	3529.04	0.00285	3529.04	0.00416	3529.04	0.00503	3529.04	0.00572	3529.04	0.00572	3529.04	0.00699	3529.04	0.01568
3527.11	0.0016	3527.11	0.00284	3527.11	0.00414	3527.11	0.00504	3527.11	0.00574	3527.11	0.00574	3527.11	0.00706	3527.11	0.01585
3525.18	0.00162	3525.18	0.00286	3525.18	0.00414	3525.18	0.00506	3525.18	0.00575	3525.18	0.00575	3525.18	0.0071	3525.18	0.01599
3523.25	0.00163	3523.25	0.00289	3523.25	0.00415	3523.25	0.00509	3523.25	0.00578	3523.25	0.00578	3523.25	0.00713	3523.25	0.01612
3521.33	0.00163	3521.33	0.00291	3521.33	0.00416	3521.33	0.0051	3521.33	0.00581	3521.33	0.00581	3521.33	0.00717	3521.33	0.01626
3519.4	0.00162	3519.4	0.00291	3519.4	0.00417	3519.4	0.00511	3519.4	0.00584	3519.4	0.00584	3519.4	0.0072	3519.4	0.01641
3517.47	0.0016	3517.47	0.0029	3517.47	0.00418	3517.47	0.00513	3517.47	0.00587	3517.47	0.00587	3517.47	0.00725	3517.47	0.01656
3515.54	0.00157	3515.54	0.00291	3515.54	0.00418	3515.54	0.00515	3515.54	0.00591	3515.54	0.00591	3515.54	0.0073	3515.54	0.01672
3513.61	0.00154	3513.61	0.0029	3513.61	0.00418	3513.61	0.00518	3513.61	0.00595	3513.61	0.00595	3513.61	0.00737	3513.61	0.01687
3511.68	0.00149	3511.68	0.00288	3511.68	0.00415	3511.68	0.0052	3511.68	0.00599	3511.68	0.00599	3511.68	0.00743	3511.68	0.01703
3509.76	0.00146	3509.76	0.00285	3509.76	0.00413	3509.76	0.00522	3509.76	0.00602	3509.76	0.00602	3509.76	0.00749	3509.76	0.0172
3507.83	0.00145	3507.83	0.00284	3507.83	0.00412	3507.83	0.00525	3507.83	0.00606	3507.83	0.00606	3507.83	0.00755	3507.83	0.01737
3505.9	0.00145	3505.9	0.00285	3505.9	0.00413	3505.9	0.00528	3505.9	0.00611	3505.9	0.00611	3505.9	0.00761	3505.9	0.01752
3503.97	0.00146	3503.97	0.00288	3503.97	0.00415	3503.97	0.00532	3503.97	0.00616	3503.97	0.00616	3503.97	0.00766	3503.97	0.01765
3502.04	0.00146	3502.04	0.00291	3502.04	0.00417	3502.04	0.00536	3502.04	0.00619	3502.04	0.00619	3502.04	0.00772	3502.04	0.01777
3500.11	0.00147	3500.11	0.00293	3500.11	0.0042	3500.11	0.0054	3500.11	0.00622	3500.11	0.00622	3500.11	0.00778	3500.11	0.01789
3498.18	0.00149	3498.18	0.00296	3498.18	0.00423	3498.18	0.00544	3498.18	0.00626	3498.18	0.00626	3498.18	0.00784	3498.18	0.01802
3496.26	0.00154	3496.26	0.00298	3496.26	0.00426	3496.26	0.00547	3496.26	0.0063	3496.26	0.0063	3496.26	0.00791	3496.26	0.01817
3494.33	0.00157	3494.33	0.00299	3494.33	0.00428	3494.33	0.00549	3494.33	0.00634	3494.33	0.00634	3494.33	0.00798	3494.33	0.01833
3492.4	0.00159	3492.4	0.003	3492.4	0.00429	3492.4	0.0055	3492.4	0.00638	3492.4	0.00638	3492.4	0.00803	3492.4	0.01849
3490.47	0.0016	3490.47	0.003	3490.47	0.00429	3490.47	0.0055	3490.47	0.00642	3490.47	0.00642	3490.47	0.00807	3490.47	0.01863
3488.54	0.00161	3488.54	0.00301	3488.54	0.00429	3488.54	0.00549	3488.54	0.00644	3488.54	0.00644	3488.54	0.00809	3488.54	0.01877
3486.61	0.00162	3486.61	0.00303	3486.61	0.00428	3486.61	0.00549	3486.61	0.00647	3486.61	0.00647	3486.61	0.00811	3486.61	0.01892
3484.69	0.00162	3484.69	0.00304	3484.69	0.00428	3484.69	0.0055	3484.69	0.00649	3484.69	0.00649	3484.69	0.00814	3484.69	0.01906
3482.76	0.00162	3482.76	0.00305	3482.76	0.00429	3482.76	0.00551	3482.76	0.00649	3482.76	0.00649	3482.76	0.00818	3482.76	0.01918
3480.83	0.00162	3480.83	0.00306	3480.83	0.0043	3480.83	0.00553	3480.83	0.00648	3480.83	0.00648	3480.83	0.00821	3480.83	0.01929
3478.9	0.00161	3478.9	0.00306	3478.9	0.0043	3478.9	0.00554	3478.9	0.00648	3478.9	0.00648	3478.9	0.00825	3478.9	0.01941
3476.97	0.00159	3476.97	0.00306	3476.97	0.00428	3476.97	0.00554	3476.97	0.00648	3476.97	0.00648	3476.97	0.00828	3476.97	0.01955
3475.04	0.00157	3475.04	0.00304	3475.04	0.00425	3475.04	0.00554	3475.04	0.00647	3475.04	0.00647	3475.04	0.0083	3475.04	0.01969
3473.11	0.00155	3473.11	0.00301	3473.11	0.00422	3473.11	0.00552	3473.11	0.00647	3473.11	0.00647	3473.11	0.00832	3473.11	0.01982
3471.19	0.00153	3471.19	0.003	3471.19	0.00418	3471.19	0.00551	3471.19	0.00648	3471.19	0.00648	3471.19	0.00835	3471.19	0.01996
3469.26	0.00152	3469.26	0.00301	3469.26	0.00416	3469.26	0.00551	3469.26	0.00649	3469.26	0.00649	3469.26	0.0084	3469.26	0.02011
3467.33	0.00151	3467.33	0.00303	3467.33	0.00415	3467.33	0.00552	3467.33	0.00653	3467.33	0.00653	3467.33	0.00846	3467.33	0.02027
3465.4	0.00151	3465.4	0.00306	3465.4	0.00416	3465.4	0.00555	3465.4	0.00657	3465.4	0.00657	3465.4	0.00854	3465.4	0.02042
3463.47	0.00151	3463.47	0.00309	3463.47	0.0042	3463.47	0.00559	3463.47	0.00661	3463.47	0.00661	3463.47	0.0086	3463.47	0.02055
3461.54	0.00154	3461.54	0.00313	3461.54	0.00426	3461.54	0.00563	3461.54	0.00664	3461.54	0.00664	3461.54	0.00864	3461.54	0.02066
3459.62	0.00158	3459.62	0.00318	3459.62	0.00433	3459.62	0.00568	3459.62	0.00667	3459.62	0.00667	3459.62	0.00868	3459.62	0.02076
3457.69	0.00163	3457.69	0.00323	3457.69	0.00439	3457.69	0.00572	3457.69	0.00669	3457.69	0.00669	3457.69	0.00871	3457.69	0.02086
3455.76	0.00166	3455.76	0.00326	3455.76	0.00444	3455.76	0.00576	3455.76	0.00671	3455.76	0.00671	3455.76	0.00873	3455.76	0.02095
3453.83	0.00166	3453.83	0.00328	3453.83	0.00448	3453.83	0.00579	3453.83	0.00674	3453.83	0.00674	3453.83	0.00874	3453.83	0.02102
3451.9	0.00165	3451.9	0.00329	3451.9	0.00451	3451.9	0.00582	3451.9	0.00675	3451.9	0.00675	3451.9	0.00875	3451.9	0.0211
3449.97	0.00164	3449.97	0.00329	3449.97	0.00454	3449.97	0.00585	3449.97	0.00676	3449.97	0.00676	3449.97	0.00877	3449.97	0.02118
3448.05	0.00163	3448.05	0.0033	3448.05	0.00458	3448.05	0.00589	3448.05	0.00676	3448.05	0.00676	3448.05	0.00881	3448.05	0.02127
3446.12	0.00164	3446.12	0.0033	3446.12	0.00462	3446.12	0.00592	3446.12	0.00677	3446.12	0.00677	3446.12	0.00887	3446.12	0.02136
3444.19	0.00164	3444.19	0.0033	3444.19	0.00465	3444.19	0.00596	3444.19	0.00679	3444.19	0.00679	3444.19	0.00893	3444.19	0.02146
3442.26	0.00165	3442.26	0.00329	3442.26	0.00467	3442.26	0.00598	3442.26	0.00682	3442.26	0.00682	3442.26	0.00899	3442.26	0.02157
3440.33	0.00166	3440.33	0.00327	3440.33	0.00468	3440.33	0.006	3440.33	0.00686	3440.33	0.00686	3440.33	0.00902	3440.33	0.02168
3438.4	0.00166	3438.4	0.00325	3438.4	0.00468	3438.4	0.00601	3438.4	0.0069	3438.4	0.0069	3438.4	0.00903	3438.4	0.02177
3436.47	0.00167	3436.47	0.00323	3436.47	0.00467	3436.47	0.00602	3436.47	0.00693	3436.47	0.00693	3436.47	0.00905	3436.47	0.02185
3434.55	0.00168	3434.55	0.00322	3434.55	0.00467	3434.55	0.00602	3434.55	0.00696	3434.55	0.00696	3434.55	0.00906	3434.55	0.02193
3432.62	0.00169	3432.62	0.00322	3432.62	0.00465	3432.62	0.00601	3432.62	0.00699	3432.62	0.00699	3432.62	0.00908	3432.62	0.02202
3430.69	0.0017	3430.69	0.00323	3430.69	0.00466	3430.69	0.00601	3430.69	0.00703	3430.69	0.00703	3430.69	0.00911	3430.69	0.02212
3428.76	0.00173	3428.76	0.00324	3428.76	0.00467	3428.76	0.00603	3428.76	0.00709	3428.76	0.00709	3428.76	0.00915	3428.76	0.02222
3426.83	0.00176	3426.83	0.00326	3426.83	0.0047	3426.83	0.00606	3426.83	0.00714	3426.83	0.00714	3426.83	0.00917	3426.83	0.02232
3424.9	0.0018	3424.9	0.00329	3424.9	0.00474	3424.9	0.00609	3424.9	0.00718	3424.9	0.00718	3424.9	0.00918	3424.9	0.02241
3422.98	0.00183	3422.98	0.00332	3422.98	0.00477	3422.98	0.00611	3422.98	0.00721	3422.98	0.00721	3422.98	0.0092	3422.98	0.0225
3421.05	0.00184	3421.05	0.00335	3421.05	0.00479	3421.05	0.00613	3421.05	0.00721	3421.05	0.00721	3421.05	0.00922	3421.05	0.02257
3419.12	0.00184	3419.12	0.00337	3419.12	0.00479	3419.12	0.00615	3419.12	0.00721	3419.12	0.00721	3419.12	0.00923	3419.12	0.02265
3417.19	0.00183	3417.19	0.00338	3417.19	0.0048	3417.19	0.00617	3417.19	0.00722	3417.19	0.00722	3417.19	0.00925	3417.19	0.02273
3415.26	0.00183	3415.26	0.0034	3415.26	0.00481	3415.26	0.0062	3415.26	0.00723	3415.26	0.00723	3415.26	0.0093	3415.26	0.02283
3413.33	0.00183	3413.33	0.00343	3413.33	0.00483	3413.33	0.00623	3413.33	0.00724	3413.33	0.00724	3413.33	0.00934	3413.33	0.02292
3411.4	0.00183	3411.4	0.00345	3411.4	0.00486	3411.4	0.00624	3411.4	0.00725	3411.4	0.00725	3411.4	0.00939	3411.4	0.02301
3409.48	0.00184	3409.48	0.00348	3409.48	0.00488	3409.48	0.00626	3409.48	0.00727	3409.48	0.00727	3409.48	0.00944	3409.48	0.02308
3407.55	0.00184	3407.55	0.0035	3407.55	0.0049	3407.55	0.00627	3407.55	0.00728	3407.55	0.00728	3407.55	0.0095	3407.55	0.02314
3405.62	0.00184	3405.62	0.00352	3405.62	0.0049	3405.62	0.00629	3405.62	0.0073	3405.62	0.0073	3405.62	0.00955	3405.62	0.02321
3403.69	0.00182	3403.69	0.00354	3403.69	0.00491	3403.69	0.00631	3403.69	0.00733	3403.69	0.00733	3403.69	0.00959	3403.69	0.02327
3401.76	0.0018	3401.76	0.00355	3401.76	0.00492	3401.76	0.00634	3401.76	0.00734	3401.76	0.00734	3401.76	0.00962	3401.76	0.02331
3399.83	0.00179	3399.83	0.00355	3399.83	0.00493	3399.83	0.00636	3399.83	0.00733	3399.83	0.00733	3399.83	0.00964	3399.83	0.02334
3397.91	0.00179	3397.91	0.00354	3397.91	0.00495	3397.91	0.00637	3397.91	0.00733	3397.91	0.00733	3397.91	0.00965	3397.91	0.02338
3395.98	0.0018	3395.98	0.00351	3395.98	0.00495	3395.98	0.00638	3395.98	0.00733	3395.98	0.00733	3395.98	0.00965	3395.98	0.02343
3394.05	0.0018	3394.05	0.00348	3394.05	0.00496	3394.05	0.00639	3394.05	0.00735	3394.05	0.00735	3394.05	0.00965	3394.05	0.02348
3392.12	0.0018	3392.12	0.00346	3392.12	0.00496	3392.12	0.0064	3392.12	0.00738	3392.12	0.00738	3392.12	0.00964	3392.12	0.02354
3390.19	0.0018	3390.19	0.00346	3390.19	0.00496	3390.19	0.0064	3390.19	0.00741	3390.19	0.00741	3390.19	0.00964	3390.19	0.02357
3388.26	0.00179	3388.26	0.00346	3388.26	0.00497	3388.26	0.00641	3388.26	0.00744	3388.26	0.00744	3388.26	0.00963	3388.26	0.0236
3386.34	0.00179	3386.34	0.00348	3386.34	0.00499	3386.34	0.00642	3386.34	0.00746	3386.34	0.00746	3386.34	0.00965	3386.34	0.02364
3384.41	0.0018	3384.41	0.0035	3384.41	0.00501	3384.41	0.00643	3384.41	0.00748	3384.41	0.00748	3384.41	0.00967	3384.41	0.02368
3382.48	0.00181	3382.48	0.00353	3382.48	0.00501	3382.48	0.00643	3382.48	0.0075	3382.48	0.0075	3382.48	0.0097	3382.48	0.02372
3380.55	0.00183	3380.55	0.00355	3380.55	0.00501	3380.55	0.00642	3380.55	0.00753	3380.55	0.00753	3380.55	0.00973	3380.55	0.02375
3378.62	0.00186	3378.62	0.00358	3378.62	0.00501	3378.62	0.00643	3378.62	0.00756	3378.62	0.00756	3378.62	0.00977	3378.62	0.02377
3376.69	0.00189	3376.69	0.0036	3376.69	0.00502	3376.69	0.00643	3376.69	0.00758	3376.69	0.00758	3376.69	0.0098	3376.69	0.02378
3374.76	0.00191	3374.76	0.00361	3374.76	0.00503	3374.76	0.00641	3374.76	0.00758	3374.76	0.00758	3374.76	0.00982	3374.76	0.02376
3372.84	0.00193	3372.84	0.00362	3372.84	0.00504	3372.84	0.00639	3372.84	0.00758	3372.84	0.00758	3372.84	0.00982	3372.84	0.02372
3370.91	0.00195	3370.91	0.00364	3370.91	0.00504	3370.91	0.00638	3370.91	0.00757	3370.91	0.00757	3370.91	0.00983	3370.91	0.02369
3368.98	0.00195	3368.98	0.00365	3368.98	0.00505	3368.98	0.00639	3368.98	0.00757	3368.98	0.00757	3368.98	0.00983	3368.98	0.02367
3367.05	0.00195	3367.05	0.00365	3367.05	0.00504	3367.05	0.0064	3367.05	0.00756	3367.05	0.00756	3367.05	0.00983	3367.05	0.02366
3365.12	0.00194	3365.12	0.00364	3365.12	0.00502	3365.12	0.0064	3365.12	0.00755	3365.12	0.00755	3365.12	0.00983	3365.12	0.02365
3363.19	0.00193	3363.19	0.00362	3363.19	0.00502	3363.19	0.0064	3363.19	0.00756	3363.19	0.00756	3363.19	0.00983	3363.19	0.02365
3361.27	0.00194	3361.27	0.00361	3361.27	0.00502	3361.27	0.00641	3361.27	0.00758	3361.27	0.00758	3361.27	0.00983	3361.27	0.02366
3359.34	0.00195	3359.34	0.00359	3359.34	0.00503	3359.34	0.00642	3359.34	0.00761	3359.34	0.00761	3359.34	0.00984	3359.34	0.02368
3357.41	0.00195	3357.41	0.00358	3357.41	0.00503	3357.41	0.00644	3357.41	0.00764	3357.41	0.00764	3357.41	0.00983	3357.41	0.02371
3355.48	0.00194	3355.48	0.00358	3355.48	0.00502	3355.48	0.00645	3355.48	0.00767	3355.48	0.00767	3355.48	0.00983	3355.48	0.02374
3353.55	0.00192	3353.55	0.00357	3353.55	0.00502	3353.55	0.00645	3353.55	0.00769	3353.55	0.00769	3353.55	0.00983	3353.55	0.02375
3351.62	0.00191	3351.62	0.00357	3351.62	0.00501	3351.62	0.00644	3351.62	0.00772	3351.62	0.00772	3351.62	0.00984	3351.62	0.02374
3349.7	0.0019	3349.7	0.00359	3349.7	0.00502	3349.7	0.00644	3349.7	0.00774	3349.7	0.00774	3349.7	0.00985	3349.7	0.02374
3347.77	0.00191	3347.77	0.00362	3347.77	0.00503	3347.77	0.00646	3347.77	0.00776	3347.77	0.00776	3347.77	0.00986	3347.77	0.02376
3345.84	0.00194	3345.84	0.00365	3345.84	0.00504	3345.84	0.00648	3345.84	0.0078	3345.84	0.0078	3345.84	0.00987	3345.84	0.02378
3343.91	0.00196	3343.91	0.00369	3343.91	0.00505	3343.91	0.00651	3343.91	0.00785	3343.91	0.00785	3343.91	0.00989	3343.91	0.02378
3341.98	0.00199	3341.98	0.00372	3341.98	0.00507	3341.98	0.00654	3341.98	0.00789	3341.98	0.00789	3341.98	0.00991	3341.98	0.02377
3340.05	0.00201	3340.05	0.00375	3340.05	0.00509	3340.05	0.00656	3340.05	0.00791	3340.05	0.00791	3340.05	0.0099	3340.05	0.02375
3338.12	0.00202	3338.12	0.00376	3338.12	0.00511	3338.12	0.00658	3338.12	0.0079	3338.12	0.0079	3338.12	0.00988	3338.12	0.02372
3336.2	0.00204	3336.2	0.00377	3336.2	0.00513	3336.2	0.00659	3336.2	0.0079	3336.2	0.0079	3336.2	0.00985	3336.2	0.02368
3334.27	0.00206	3334.27	0.00375	3334.27	0.00514	3334.27	0.0066	3334.27	0.00789	3334.27	0.00789	3334.27	0.00982	3334.27	0.02364
3332.34	0.00208	3332.34	0.00374	3332.34	0.00515	3332.34	0.00659	3332.34	0.00786	3332.34	0.00786	3332.34	0.0098	3332.34	0.02361
3330.41	0.00209	3330.41	0.00372	3330.41	0.00516	3330.41	0.00658	3330.41	0.00784	3330.41	0.00784	3330.41	0.00978	3330.41	0.02358
3328.48	0.00208	3328.48	0.00369	3328.48	0.00516	3328.48	0.00656	3328.48	0.00781	3328.48	0.00781	3328.48	0.00976	3328.48	0.02355
3326.55	0.00206	3326.55	0.00366	3326.55	0.00516	3326.55	0.00653	3326.55	0.00779	3326.55	0.00779	3326.55	0.00974	3326.55	0.02352
3324.63	0.00205	3324.63	0.00364	3324.63	0.00516	3324.63	0.00651	3324.63	0.00777	3324.63	0.00777	3324.63	0.00973	3324.63	0.02349
3322.7	0.00205	3322.7	0.00362	3322.7	0.00518	3322.7	0.0065	3322.7	0.00775	3322.7	0.00775	3322.7	0.00972	3322.7	0.02345
3320.77	0.00203	3320.77	0.0036	3320.77	0.00518	3320.77	0.00649	3320.77	0.00773	3320.77	0.00773	3320.77	0.00972	3320.77	0.0234
3318.84	0.00201	3318.84	0.00358	3318.84	0.00517	3318.84	0.00648	3318.84	0.00771	3318.84	0.00771	3318.84	0.00974	3318.84	0.02336
3316.91	0.00198	3316.91	0.00356	3316.91	0.00517	3316.91	0.00647	3316.91	0.00771	3316.91	0.00771	3316.91	0.00977	3316.91	0.02334
3314.98	0.00196	3314.98	0.00355	3314.98	0.00518	3314.98	0.00647	3314.98	0.00771	3314.98	0.00771	3314.98	0.0098	3314.98	0.02332
3313.05	0.00194	3313.05	0.00354	3313.05	0.00518	3313.05	0.00648	3313.05	0.00772	3313.05	0.00772	3313.05	0.00983	3313.05	0.02331
3311.13	0.00192	3311.13	0.00355	3311.13	0.00519	3311.13	0.00648	3311.13	0.00772	3311.13	0.00772	3311.13	0.00985	3311.13	0.02331
3309.2	0.0019	3309.2	0.00355	3309.2	0.0052	3309.2	0.0065	3309.2	0.00774	3309.2	0.00774	3309.2	0.00986	3309.2	0.0233
3307.27	0.0019	3307.27	0.00357	3307.27	0.00522	3307.27	0.00654	3307.27	0.00776	3307.27	0.00776	3307.27	0.00988	3307.27	0.02328
3305.34	0.00191	3305.34	0.00358	3305.34	0.00525	3305.34	0.00659	3305.34	0.00779	3305.34	0.00779	3305.34	0.00989	3305.34	0.02328
3303.41	0.0019	3303.41	0.0036	3303.41	0.00526	3303.41	0.00662	3303.41	0.00781	3303.41	0.00781	3303.41	0.0099	3303.41	0.02327
3301.48	0.00188	3301.48	0.00361	3301.48	0.00524	3301.48	0.00663	3301.48	0.00781	3301.48	0.00781	3301.48	0.00988	3301.48	0.02323
3299.56	0.00187	3299.56	0.00361	3299.56	0.0052	3299.56	0.00663	3299.56	0.00781	3299.56	0.00781	3299.56	0.00987	3299.56	0.02319
3297.63	0.00186	3297.63	0.00361	3297.63	0.00517	3297.63	0.00662	3297.63	0.00781	3297.63	0.00781	3297.63	0.00986	3297.63	0.02317
3295.7	0.00186	3295.7	0.00362	3295.7	0.00516	3295.7	0.0066	3295.7	0.00781	3295.7	0.00781	3295.7	0.00986	3295.7	0.02315
3293.77	0.00187	3293.77	0.00364	3293.77	0.00515	3293.77	0.00657	3293.77	0.00781	3293.77	0.00781	3293.77	0.00986	3293.77	0.02314
3291.84	0.00186	3291.84	0.00366	3291.84	0.00514	3291.84	0.00655	3291.84	0.00781	3291.84	0.00781	3291.84	0.00985	3291.84	0.02313
3289.91	0.00186	3289.91	0.00366	3289.91	0.00512	3289.91	0.00652	3289.91	0.0078	3289.91	0.0078	3289.91	0.00982	3289.91	0.0231
3287.99	0.00184	3287.99	0.00366	3287.99	0.00509	3287.99	0.00649	3287.99	0.00778	3287.99	0.00778	3287.99	0.00976	3287.99	0.02305
3286.06	0.00183	3286.06	0.00367	3286.06	0.00506	3286.06	0.00646	3286.06	0.00776	3286.06	0.00776	3286.06	0.00971	3286.06	0.023
3284.13	0.00183	3284.13	0.00368	3284.13	0.00504	3284.13	0.00646	3284.13	0.00775	3284.13	0.00775	3284.13	0.00969	3284.13	0.02296
3282.2	0.00183	3282.2	0.00369	3282.2	0.00504	3282.2	0.00646	3282.2	0.00776	3282.2	0.00776	3282.2	0.00969	3282.2	0.02295
3280.27	0.00183	3280.27	0.00369	3280.27	0.00505	3280.27	0.00647	3280.27	0.00778	3280.27	0.00778	3280.27	0.00971	3280.27	0.02295
3278.34	0.00183	3278.34	0.00371	3278.34	0.00508	3278.34	0.0065	3278.34	0.0078	3278.34	0.0078	3278.34	0.00973	3278.34	0.02297
3276.41	0.00186	3276.41	0.00373	3276.41	0.00512	3276.41	0.00655	3276.41	0.00783	3276.41	0.00783	3276.41	0.00974	3276.41	0.02299
3274.49	0.0019	3274.49	0.00374	3274.49	0.00517	3274.49	0.00661	3274.49	0.00788	3274.49	0.00788	3274.49	0.00975	3274.49	0.023
3272.56	0.00193	3272.56	0.00374	3272.56	0.00521	3272.56	0.00665	3272.56	0.00791	3272.56	0.00791	3272.56	0.00974	3272.56	0.02298
3270.63	0.00194	3270.63	0.00373	3270.63	0.00525	3270.63	0.00667	3270.63	0.00792	3270.63	0.00792	3270.63	0.00972	3270.63	0.02293
3268.7	0.00194	3268.7	0.00369	3268.7	0.00527	3268.7	0.00668	3268.7	0.00792	3268.7	0.00792	3268.7	0.0097	3268.7	0.02287
3266.77	0.00195	3266.77	0.00365	3266.77	0.00528	3266.77	0.00668	3266.77	0.00791	3266.77	0.00791	3266.77	0.00968	3266.77	0.02281
3264.84	0.00195	3264.84	0.00362	3264.84	0.00528	3264.84	0.00667	3264.84	0.00791	3264.84	0.00791	3264.84	0.00967	3264.84	0.02276
3262.92	0.00196	3262.92	0.0036	3262.92	0.00528	3262.92	0.00666	3262.92	0.00791	3262.92	0.00791	3262.92	0.00966	3262.92	0.02272
3260.99	0.00199	3260.99	0.0036	3260.99	0.0053	3260.99	0.00665	3260.99	0.00793	3260.99	0.00793	3260.99	0.00967	3260.99	0.02269
3259.06	0.00203	3259.06	0.00362	3259.06	0.00532	3259.06	0.00665	3259.06	0.00797	3259.06	0.00797	3259.06	0.00969	3259.06	0.02267
3257.13	0.00205	3257.13	0.00364	3257.13	0.00533	3257.13	0.00664	3257.13	0.00799	3257.13	0.00799	3257.13	0.00971	3257.13	0.02265
3255.2	0.00205	3255.2	0.00364	3255.2	0.00531	3255.2	0.00661	3255.2	0.00799	3255.2	0.00799	3255.2	0.0097	3255.2	0.02261
3253.27	0.00205	3253.27	0.00363	3253.27	0.00529	3253.27	0.00658	3253.27	0.00798	3253.27	0.00798	3253.27	0.00968	3253.27	0.02256
3251.34	0.00202	3251.34	0.00361	3251.34	0.00526	3251.34	0.00656	3251.34	0.00796	3251.34	0.00796	3251.34	0.00966	3251.34	0.02251
3249.42	0.00198	3249.42	0.0036	3249.42	0.00522	3249.42	0.00653	3249.42	0.00792	3249.42	0.00792	3249.42	0.00964	3249.42	0.02245
3247.49	0.00193	3247.49	0.00359	3247.49	0.00518	3247.49	0.00652	3247.49	0.00788	3247.49	0.00788	3247.49	0.00963	3247.49	0.0224
3245.56	0.0019	3245.56	0.00359	3245.56	0.00516	3245.56	0.00652	3245.56	0.00785	3245.56	0.00785	3245.56	0.00963	3245.56	0.02237
3243.63	0.00188	3243.63	0.0036	3243.63	0.00516	3243.63	0.00654	3243.63	0.00783	3243.63	0.00783	3243.63	0.00965	3243.63	0.02236
3241.7	0.00187	3241.7	0.00363	3241.7	0.00519	3241.7	0.00657	3241.7	0.00783	3241.7	0.00783	3241.7	0.00967	3241.7	0.02235
3239.77	0.00188	3239.77	0.00368	3239.77	0.00522	3239.77	0.00663	3239.77	0.00785	3239.77	0.00785	3239.77	0.0097	3239.77	0.02234
3237.85	0.0019	3237.85	0.00372	3237.85	0.00523	3237.85	0.00667	3237.85	0.00787	3237.85	0.00787	3237.85	0.00972	3237.85	0.0223
3235.92	0.0019	3235.92	0.00374	3235.92	0.00523	3235.92	0.00669	3235.92	0.00786	3235.92	0.00786	3235.92	0.00973	3235.92	0.02226
3233.99	0.00189	3233.99	0.00374	3233.99	0.00521	3233.99	0.00668	3233.99	0.00784	3233.99	0.00784	3233.99	0.00972	3233.99	0.02219
3232.06	0.00188	3232.06	0.00372	3232.06	0.00519	3232.06	0.00667	3232.06	0.00781	3232.06	0.00781	3232.06	0.00971	3232.06	0.02213
3230.13	0.00188	3230.13	0.00371	3230.13	0.00518	3230.13	0.00666	3230.13	0.00778	3230.13	0.00778	3230.13	0.00971	3230.13	0.02208
3228.2	0.00189	3228.2	0.0037	3228.2	0.00519	3228.2	0.00666	3228.2	0.00776	3228.2	0.00776	3228.2	0.00972	3228.2	0.02205
3226.28	0.00191	3226.28	0.00372	3226.28	0.0052	3226.28	0.00666	3226.28	0.00777	3226.28	0.00777	3226.28	0.00972	3226.28	0.02203
3224.35	0.00195	3224.35	0.00376	3224.35	0.00522	3224.35	0.00667	3224.35	0.00779	3224.35	0.00779	3224.35	0.00974	3224.35	0.022
3222.42	0.00199	3222.42	0.00379	3222.42	0.00524	3222.42	0.00669	3222.42	0.00781	3222.42	0.00781	3222.42	0.00975	3222.42	0.02196
3220.49	0.00202	3220.49	0.0038	3220.49	0.00524	3220.49	0.00669	3220.49	0.00781	3220.49	0.00781	3220.49	0.00975	3220.49	0.02189
3218.56	0.00203	3218.56	0.00379	3218.56	0.00522	3218.56	0.00667	3218.56	0.0078	3218.56	0.0078	3218.56	0.00974	3218.56	0.02182
3216.63	0.00202	3216.63	0.00377	3216.63	0.00518	3216.63	0.00664	3216.63	0.00779	3216.63	0.00779	3216.63	0.00972	3216.63	0.02173
3214.7	0.002	3214.7	0.00375	3214.7	0.00516	3214.7	0.00661	3214.7	0.00778	3214.7	0.00778	3214.7	0.00971	3214.7	0.02166
3212.78	0.00198	3212.78	0.00373	3212.78	0.00515	3212.78	0.0066	3212.78	0.00779	3212.78	0.00779	3212.78	0.0097	3212.78	0.02158
3210.85	0.00197	3210.85	0.00371	3210.85	0.00516	3210.85	0.00659	3210.85	0.00779	3210.85	0.00779	3210.85	0.00969	3210.85	0.02149
3208.92	0.00196	3208.92	0.00371	3208.92	0.00516	3208.92	0.00659	3208.92	0.0078	3208.92	0.0078	3208.92	0.00968	3208.92	0.02141
3206.99	0.00196	3206.99	0.00371	3206.99	0.00516	3206.99	0.00659	3206.99	0.0078	3206.99	0.0078	3206.99	0.00967	3206.99	0.02132
3205.06	0.00196	3205.06	0.00372	3205.06	0.00517	3205.06	0.00659	3205.06	0.00781	3205.06	0.00781	3205.06	0.00967	3205.06	0.02125
3203.13	0.00195	3203.13	0.00372	3203.13	0.00518	3203.13	0.00659	3203.13	0.00782	3203.13	0.00782	3203.13	0.00967	3203.13	0.02116
3201.21	0.00193	3201.21	0.00371	3201.21	0.00515	3201.21	0.00656	3201.21	0.00781	3201.21	0.00781	3201.21	0.00965	3201.21	0.02106
3199.28	0.0019	3199.28	0.00368	3199.28	0.00511	3199.28	0.00653	3199.28	0.00778	3199.28	0.00778	3199.28	0.00963	3199.28	0.02095
3197.35	0.00187	3197.35	0.00366	3197.35	0.00509	3197.35	0.00651	3197.35	0.00776	3197.35	0.00776	3197.35	0.0096	3197.35	0.02086
3195.42	0.00188	3195.42	0.00365	3195.42	0.00509	3195.42	0.0065	3195.42	0.00776	3195.42	0.00776	3195.42	0.00957	3195.42	0.02079
3193.49	0.00188	3193.49	0.00365	3193.49	0.00511	3193.49	0.00651	3193.49	0.00775	3193.49	0.00775	3193.49	0.00953	3193.49	0.02072
3191.56	0.00188	3191.56	0.00366	3191.56	0.00514	3191.56	0.00651	3191.56	0.00774	3191.56	0.00774	3191.56	0.0095	3191.56	0.02065
3189.63	0.00188	3189.63	0.00369	3189.63	0.00517	3189.63	0.00651	3189.63	0.00773	3189.63	0.00773	3189.63	0.00948	3189.63	0.02058
3187.71	0.0019	3187.71	0.00373	3187.71	0.00521	3187.71	0.00651	3187.71	0.00773	3187.71	0.00773	3187.71	0.00947	3187.71	0.02051
3185.78	0.00193	3185.78	0.00376	3185.78	0.00524	3185.78	0.00651	3185.78	0.00774	3185.78	0.00774	3185.78	0.00945	3185.78	0.02042
3183.85	0.00196	3183.85	0.00376	3183.85	0.00526	3183.85	0.00649	3183.85	0.00773	3183.85	0.00773	3183.85	0.00943	3183.85	0.02032
3181.92	0.00197	3181.92	0.00375	3181.92	0.00528	3181.92	0.00647	3181.92	0.00771	3181.92	0.00771	3181.92	0.00939	3181.92	0.02022
3179.99	0.00196	3179.99	0.00373	3179.99	0.00527	3179.99	0.00643	3179.99	0.0077	3179.99	0.0077	3179.99	0.00936	3179.99	0.02011
3178.06	0.00195	3178.06	0.0037	3178.06	0.00527	3178.06	0.00641	3178.06	0.00768	3178.06	0.00768	3178.06	0.00932	3178.06	0.02001
3176.14	0.00195	3176.14	0.00368	3176.14	0.00527	3176.14	0.0064	3176.14	0.00767	3176.14	0.00767	3176.14	0.00929	3176.14	0.01991
3174.21	0.00197	3174.21	0.00366	3174.21	0.00529	3174.21	0.00641	3174.21	0.00766	3174.21	0.00766	3174.21	0.00927	3174.21	0.01982
3172.28	0.002	3172.28	0.00366	3172.28	0.00529	3172.28	0.00642	3172.28	0.00767	3172.28	0.00767	3172.28	0.00926	3172.28	0.01973
3170.35	0.00202	3170.35	0.00365	3170.35	0.00527	3170.35	0.00643	3170.35	0.00765	3170.35	0.00765	3170.35	0.00924	3170.35	0.01964
3168.42	0.00202	3168.42	0.00363	3168.42	0.00524	3168.42	0.00642	3168.42	0.00763	3168.42	0.00763	3168.42	0.00921	3168.42	0.01953
3166.49	0.002	3166.49	0.0036	3166.49	0.0052	3166.49	0.00641	3166.49	0.00759	3166.49	0.00759	3166.49	0.00919	3166.49	0.01941
3164.57	0.00197	3164.57	0.00358	3164.57	0.00516	3164.57	0.00639	3164.57	0.00757	3164.57	0.00757	3164.57	0.00916	3164.57	0.01928
3162.64	0.00195	3162.64	0.00356	3162.64	0.00512	3162.64	0.00637	3162.64	0.00754	3162.64	0.00754	3162.64	0.00914	3162.64	0.01915
3160.71	0.00193	3160.71	0.00355	3160.71	0.0051	3160.71	0.00636	3160.71	0.00753	3160.71	0.00753	3160.71	0.00912	3160.71	0.01904
3158.78	0.00193	3158.78	0.00357	3158.78	0.00509	3158.78	0.00637	3158.78	0.00752	3158.78	0.00752	3158.78	0.00911	3158.78	0.01895
3156.85	0.00192	3156.85	0.00358	3156.85	0.00508	3156.85	0.00637	3156.85	0.00752	3156.85	0.00752	3156.85	0.00909	3156.85	0.01885
3154.92	0.0019	3154.92	0.0036	3154.92	0.00506	3154.92	0.00638	3154.92	0.0075	3154.92	0.0075	3154.92	0.00907	3154.92	0.01876
3152.99	0.00189	3152.99	0.00361	3152.99	0.00505	3152.99	0.00639	3152.99	0.00748	3152.99	0.00748	3152.99	0.00907	3152.99	0.01866
3151.07	0.00188	3151.07	0.00364	3151.07	0.00504	3151.07	0.00639	3151.07	0.00747	3151.07	0.00747	3151.07	0.00908	3151.07	0.01856
3149.14	0.0019	3149.14	0.00365	3149.14	0.00503	3149.14	0.00639	3149.14	0.00747	3149.14	0.00747	3149.14	0.00908	3149.14	0.01846
3147.21	0.0019	3147.21	0.00365	3147.21	0.00503	3147.21	0.00638	3147.21	0.00746	3147.21	0.00746	3147.21	0.00907	3147.21	0.01836
3145.28	0.0019	3145.28	0.00364	3145.28	0.00501	3145.28	0.00637	3145.28	0.00743	3145.28	0.00743	3145.28	0.00904	3145.28	0.01825
3143.35	0.00187	3143.35	0.00362	3143.35	0.00498	3143.35	0.00635	3143.35	0.0074	3143.35	0.0074	3143.35	0.009	3143.35	0.01813
3141.42	0.00183	3141.42	0.00358	3141.42	0.00494	3141.42	0.00633	3141.42	0.00737	3141.42	0.00737	3141.42	0.00893	3141.42	0.018
3139.5	0.00179	3139.5	0.00353	3139.5	0.0049	3139.5	0.00632	3139.5	0.00734	3139.5	0.00734	3139.5	0.00887	3139.5	0.01788
3137.57	0.00177	3137.57	0.0035	3137.57	0.00487	3137.57	0.0063	3137.57	0.00731	3137.57	0.00731	3137.57	0.00881	3137.57	0.01775
3135.64	0.00176	3135.64	0.00347	3135.64	0.00485	3135.64	0.0063	3135.64	0.00729	3135.64	0.00729	3135.64	0.00875	3135.64	0.01763
3133.71	0.00174	3133.71	0.00344	3133.71	0.00483	3133.71	0.00628	3133.71	0.00726	3133.71	0.00726	3133.71	0.00867	3133.71	0.01751
3131.78	0.00172	3131.78	0.00341	3131.78	0.00482	3131.78	0.00626	3131.78	0.00722	3131.78	0.00722	3131.78	0.00859	3131.78	0.01737
3129.85	0.0017	3129.85	0.00338	3129.85	0.00481	3129.85	0.00623	3129.85	0.00719	3129.85	0.00719	3129.85	0.00851	3129.85	0.01722
3127.92	0.00168	3127.92	0.00336	3127.92	0.00479	3127.92	0.0062	3127.92	0.00716	3127.92	0.00716	3127.92	0.00844	3127.92	0.01707
3126	0.00166	3126	0.00335	3126	0.00478	3126	0.00617	3126	0.00715	3126	0.00715	3126	0.00839	3126	0.01693
3124.07	0.00166	3124.07	0.00334	3124.07	0.00479	3124.07	0.00614	3124.07	0.00714	3124.07	0.00714	3124.07	0.00835	3124.07	0.01679
3122.14	0.00166	3122.14	0.00334	3122.14	0.00479	3122.14	0.00611	3122.14	0.00713	3122.14	0.00713	3122.14	0.00831	3122.14	0.01665
3120.21	0.00165	3120.21	0.00334	3120.21	0.00479	3120.21	0.00607	3120.21	0.00711	3120.21	0.00711	3120.21	0.00827	3120.21	0.01652
3118.28	0.00165	3118.28	0.00334	3118.28	0.00479	3118.28	0.00605	3118.28	0.00709	3118.28	0.00709	3118.28	0.00824	3118.28	0.0164
3116.35	0.00167	3116.35	0.00336	3116.35	0.00479	3116.35	0.00603	3116.35	0.00707	3116.35	0.00707	3116.35	0.00822	3116.35	0.01628
3114.43	0.00171	3114.43	0.00339	3114.43	0.00481	3114.43	0.00603	3114.43	0.00706	3114.43	0.00706	3114.43	0.00821	3114.43	0.01617
3112.5	0.00175	3112.5	0.00342	3112.5	0.00483	3112.5	0.00603	3112.5	0.00707	3112.5	0.00707	3112.5	0.00821	3112.5	0.01607
3110.57	0.00179	3110.57	0.00346	3110.57	0.00485	3110.57	0.00603	3110.57	0.00706	3110.57	0.00706	3110.57	0.0082	3110.57	0.01597
3108.64	0.00181	3108.64	0.00348	3108.64	0.00486	3108.64	0.00603	3108.64	0.00706	3108.64	0.00706	3108.64	0.00819	3108.64	0.01588
3106.71	0.00183	3106.71	0.00348	3106.71	0.00486	3106.71	0.00601	3106.71	0.00706	3106.71	0.00706	3106.71	0.00816	3106.71	0.01578
3104.78	0.00183	3104.78	0.00347	3104.78	0.00485	3104.78	0.00598	3104.78	0.00705	3104.78	0.00705	3104.78	0.00813	3104.78	0.01569
3102.86	0.00183	3102.86	0.00346	3102.86	0.00483	3102.86	0.00596	3102.86	0.00703	3102.86	0.00703	3102.86	0.0081	3102.86	0.01558
3100.93	0.00183	3100.93	0.00343	3100.93	0.0048	3100.93	0.00593	3100.93	0.007	3100.93	0.007	3100.93	0.00807	3100.93	0.01549
3099	0.00181	3099	0.0034	3099	0.00479	3099	0.00592	3099	0.00696	3099	0.00696	3099	0.00805	3099	0.01539
3097.07	0.0018	3097.07	0.00337	3097.07	0.00477	3097.07	0.0059	3097.07	0.0069	3097.07	0.0069	3097.07	0.00802	3097.07	0.01529
3095.14	0.00179	3095.14	0.00335	3095.14	0.00475	3095.14	0.00589	3095.14	0.00684	3095.14	0.00684	3095.14	0.008	3095.14	0.01518
3093.21	0.00178	3093.21	0.00333	3093.21	0.00472	3093.21	0.00587	3093.21	0.00679	3093.21	0.00679	3093.21	0.00797	3093.21	0.01506
3091.28	0.00177	3091.28	0.00332	3091.28	0.00469	3091.28	0.00585	3091.28	0.00675	3091.28	0.00675	3091.28	0.00794	3091.28	0.01494
3089.36	0.00175	3089.36	0.0033	3089.36	0.00464	3089.36	0.00583	3089.36	0.00671	3089.36	0.00671	3089.36	0.00791	3089.36	0.01482
3087.43	0.00174	3087.43	0.00328	3087.43	0.0046	3087.43	0.00579	3087.43	0.00667	3087.43	0.00667	3087.43	0.00787	3087.43	0.0147
3085.5	0.00172	3085.5	0.00325	3085.5	0.00456	3085.5	0.00576	3085.5	0.00663	3085.5	0.00663	3085.5	0.00783	3085.5	0.01458
3083.57	0.00171	3083.57	0.00322	3083.57	0.00453	3083.57	0.00572	3083.57	0.00659	3083.57	0.00659	3083.57	0.00778	3083.57	0.01445
3081.64	0.00171	3081.64	0.00319	3081.64	0.0045	3081.64	0.00569	3081.64	0.00656	3081.64	0.00656	3081.64	0.00773	3081.64	0.01433
3079.71	0.0017	3079.71	0.00317	3079.71	0.00448	3079.71	0.00565	3079.71	0.00654	3079.71	0.00654	3079.71	0.00769	3079.71	0.01421
3077.79	0.0017	3077.79	0.00317	3077.79	0.00446	3077.79	0.00563	3077.79	0.00653	3077.79	0.00653	3077.79	0.00764	3077.79	0.0141
3075.86	0.0017	3075.86	0.00316	3075.86	0.00444	3075.86	0.00561	3075.86	0.00652	3075.86	0.00652	3075.86	0.0076	3075.86	0.014
3073.93	0.0017	3073.93	0.00315	3073.93	0.00443	3073.93	0.00559	3073.93	0.00652	3073.93	0.00652	3073.93	0.00756	3073.93	0.01389
3072	0.00169	3072	0.00313	3072	0.00442	3072	0.00556	3072	0.0065	3072	0.0065	3072	0.00752	3072	0.01378
3070.07	0.00168	3070.07	0.00311	3070.07	0.0044	3070.07	0.00553	3070.07	0.00648	3070.07	0.00648	3070.07	0.00747	3070.07	0.01368
3068.14	0.00168	3068.14	0.00309	3068.14	0.00437	3068.14	0.0055	3068.14	0.00645	3068.14	0.00645	3068.14	0.00744	3068.14	0.01358
3066.21	0.00169	3066.21	0.00308	3066.21	0.00434	3066.21	0.00548	3066.21	0.00642	3066.21	0.00642	3066.21	0.00741	3066.21	0.01348
3064.29	0.00168	3064.29	0.00306	3064.29	0.00431	3064.29	0.00546	3064.29	0.00639	3064.29	0.00639	3064.29	0.00738	3064.29	0.01337
3062.36	0.00165	3062.36	0.00303	3062.36	0.00428	3062.36	0.00543	3062.36	0.00635	3062.36	0.00635	3062.36	0.00734	3062.36	0.01326
3060.43	0.00163	3060.43	0.00299	3060.43	0.00424	3060.43	0.00539	3060.43	0.0063	3060.43	0.0063	3060.43	0.00731	3060.43	0.01313
3058.5	0.00162	3058.5	0.00297	3058.5	0.00421	3058.5	0.00536	3058.5	0.00625	3058.5	0.00625	3058.5	0.00729	3058.5	0.013
3056.57	0.0016	3056.57	0.00295	3056.57	0.00417	3056.57	0.00532	3056.57	0.0062	3056.57	0.0062	3056.57	0.00726	3056.57	0.01287
3054.64	0.00158	3054.64	0.00293	3054.64	0.00412	3054.64	0.00529	3054.64	0.00616	3054.64	0.00616	3054.64	0.00723	3054.64	0.01275
3052.72	0.00156	3052.72	0.00292	3052.72	0.00409	3052.72	0.00525	3052.72	0.00612	3052.72	0.00612	3052.72	0.00719	3052.72	0.01265
3050.79	0.00155	3050.79	0.0029	3050.79	0.00406	3050.79	0.00522	3050.79	0.00609	3050.79	0.00609	3050.79	0.00715	3050.79	0.01255
3048.86	0.00155	3048.86	0.00288	3048.86	0.00404	3048.86	0.00519	3048.86	0.00605	3048.86	0.00605	3048.86	0.00711	3048.86	0.01245
3046.93	0.00155	3046.93	0.00286	3046.93	0.00401	3046.93	0.00516	3046.93	0.00603	3046.93	0.00603	3046.93	0.00706	3046.93	0.01235
3045	0.00155	3045	0.00284	3045	0.004	3045	0.00514	3045	0.00601	3045	0.00601	3045	0.00702	3045	0.01225
3043.07	0.00154	3043.07	0.00283	3043.07	0.00399	3043.07	0.00512	3043.07	0.00599	3043.07	0.00599	3043.07	0.00699	3043.07	0.01216
3041.15	0.00153	3041.15	0.00283	3041.15	0.00398	3041.15	0.00511	3041.15	0.00597	3041.15	0.00597	3041.15	0.00696	3041.15	0.01208
3039.22	0.00152	3039.22	0.00282	3039.22	0.00397	3039.22	0.00509	3039.22	0.00595	3039.22	0.00595	3039.22	0.00693	3039.22	0.01199
3037.29	0.00151	3037.29	0.00281	3037.29	0.00396	3037.29	0.00508	3037.29	0.00592	3037.29	0.00592	3037.29	0.0069	3037.29	0.01191
3035.36	0.0015	3035.36	0.00281	3035.36	0.00395	3035.36	0.00506	3035.36	0.00589	3035.36	0.00589	3035.36	0.00688	3035.36	0.01182
3033.43	0.0015	3033.43	0.00282	3033.43	0.00393	3033.43	0.00503	3033.43	0.00586	3033.43	0.00586	3033.43	0.00684	3033.43	0.01174
3031.5	0.0015	3031.5	0.00282	3031.5	0.00392	3031.5	0.00501	3031.5	0.00582	3031.5	0.00582	3031.5	0.0068	3031.5	0.01167
3029.57	0.0015	3029.57	0.00282	3029.57	0.00391	3029.57	0.00499	3029.57	0.00579	3029.57	0.00579	3029.57	0.00675	3029.57	0.01158
3027.65	0.00149	3027.65	0.00281	3027.65	0.00389	3027.65	0.00497	3027.65	0.00577	3027.65	0.00577	3027.65	0.00669	3027.65	0.01149
3025.72	0.00147	3025.72	0.00277	3025.72	0.00386	3025.72	0.00493	3025.72	0.00574	3025.72	0.00574	3025.72	0.00662	3025.72	0.01139
3023.79	0.00144	3023.79	0.00273	3023.79	0.00382	3023.79	0.00488	3023.79	0.0057	3023.79	0.0057	3023.79	0.00655	3023.79	0.01127
3021.86	0.00142	3021.86	0.00268	3021.86	0.00378	3021.86	0.00483	3021.86	0.00565	3021.86	0.00565	3021.86	0.00649	3021.86	0.01116
3019.93	0.00139	3019.93	0.00263	3019.93	0.00374	3019.93	0.00479	3019.93	0.00561	3019.93	0.00561	3019.93	0.00644	3019.93	0.01104
3018	0.00136	3018	0.00259	3018	0.0037	3018	0.00475	3018	0.00556	3018	0.00556	3018	0.00639	3018	0.01093
3016.08	0.00134	3016.08	0.00256	3016.08	0.00367	3016.08	0.00471	3016.08	0.00552	3016.08	0.00552	3016.08	0.00633	3016.08	0.01083
3014.15	0.00133	3014.15	0.00254	3014.15	0.00365	3014.15	0.00468	3014.15	0.00547	3014.15	0.00547	3014.15	0.00628	3014.15	0.01073
3012.22	0.00132	3012.22	0.00252	3012.22	0.00363	3012.22	0.00465	3012.22	0.00543	3012.22	0.00543	3012.22	0.00624	3012.22	0.01063
3010.29	0.00131	3010.29	0.0025	3010.29	0.0036	3010.29	0.00462	3010.29	0.00539	3010.29	0.00539	3010.29	0.0062	3010.29	0.01052
3008.36	0.00129	3008.36	0.00248	3008.36	0.00357	3008.36	0.0046	3008.36	0.00535	3008.36	0.00535	3008.36	0.00616	3008.36	0.01042
3006.43	0.00128	3006.43	0.00246	3006.43	0.00353	3006.43	0.00459	3006.43	0.00532	3006.43	0.00532	3006.43	0.00612	3006.43	0.01033
3004.5	0.00126	3004.5	0.00244	3004.5	0.0035	3004.5	0.00457	3004.5	0.00529	3004.5	0.00529	3004.5	0.0061	3004.5	0.01023
3002.58	0.00125	3002.58	0.00242	3002.58	0.00347	3002.58	0.00456	3002.58	0.00527	3002.58	0.00527	3002.58	0.00608	3002.58	0.01015
3000.65	0.00125	3000.65	0.00241	3000.65	0.00344	3000.65	0.00453	3000.65	0.00525	3000.65	0.00525	3000.65	0.00606	3000.65	0.01007
2998.72	0.00125	2998.72	0.0024	2998.72	0.00343	2998.72	0.00451	2998.72	0.00522	2998.72	0.00522	2998.72	0.00604	2998.72	0.00999
2996.79	0.00124	2996.79	0.00239	2996.79	0.00341	2996.79	0.00447	2996.79	0.00518	2996.79	0.00518	2996.79	0.00601	2996.79	0.00992
2994.86	0.00124	2994.86	0.00239	2994.86	0.00339	2994.86	0.00445	2994.86	0.00516	2994.86	0.00516	2994.86	0.00598	2994.86	0.00985
2992.93	0.00124	2992.93	0.00238	2992.93	0.00337	2992.93	0.00443	2992.93	0.00514	2992.93	0.00514	2992.93	0.00595	2992.93	0.00978
2991.01	0.00124	2991.01	0.00237	2991.01	0.00336	2991.01	0.00442	2991.01	0.00514	2991.01	0.00514	2991.01	0.00591	2991.01	0.0097
2989.08	0.00124	2989.08	0.00235	2989.08	0.00333	2989.08	0.00439	2989.08	0.00512	2989.08	0.00512	2989.08	0.00588	2989.08	0.00962
2987.15	0.00124	2987.15	0.00232	2987.15	0.00331	2987.15	0.00436	2987.15	0.0051	2987.15	0.0051	2987.15	0.00585	2987.15	0.00953
2985.22	0.00124	2985.22	0.00229	2985.22	0.0033	2985.22	0.00432	2985.22	0.00508	2985.22	0.00508	2985.22	0.00582	2985.22	0.00945
2983.29	0.00124	2983.29	0.00228	2983.29	0.00329	2983.29	0.00429	2983.29	0.00505	2983.29	0.00505	2983.29	0.0058	2983.29	0.00937
2981.36	0.00123	2981.36	0.00227	2981.36	0.00329	2981.36	0.00427	2981.36	0.00502	2981.36	0.00502	2981.36	0.00578	2981.36	0.00929
2979.44	0.00122	2979.44	0.00229	2979.44	0.00331	2979.44	0.00426	2979.44	0.00499	2979.44	0.00499	2979.44	0.00576	2979.44	0.00921
2977.51	0.00122	2977.51	0.00231	2977.51	0.00332	2977.51	0.00424	2977.51	0.00496	2977.51	0.00496	2977.51	0.00573	2977.51	0.00914
2975.58	0.00122	2975.58	0.00232	2975.58	0.00333	2975.58	0.00422	2975.58	0.00494	2975.58	0.00494	2975.58	0.0057	2975.58	0.00906
2973.65	0.00121	2973.65	0.00232	2973.65	0.00333	2973.65	0.0042	2973.65	0.00493	2973.65	0.00493	2973.65	0.00568	2973.65	0.00899
2971.72	0.0012	2971.72	0.00232	2971.72	0.00332	2971.72	0.00418	2971.72	0.00492	2971.72	0.00492	2971.72	0.00565	2971.72	0.00893
2969.79	0.00119	2969.79	0.00231	2969.79	0.0033	2969.79	0.00416	2969.79	0.00489	2969.79	0.00489	2969.79	0.00561	2969.79	0.00886
2967.86	0.00118	2967.86	0.0023	2967.86	0.00328	2967.86	0.00415	2967.86	0.00487	2967.86	0.00487	2967.86	0.00559	2967.86	0.00879
2965.94	0.00118	2965.94	0.00229	2965.94	0.00327	2965.94	0.00414	2965.94	0.00485	2965.94	0.00485	2965.94	0.00557	2965.94	0.00873
2964.01	0.00119	2964.01	0.00229	2964.01	0.00326	2964.01	0.00415	2964.01	0.00484	2964.01	0.00484	2964.01	0.00556	2964.01	0.00869
2962.08	0.00119	2962.08	0.00229	2962.08	0.00325	2962.08	0.00414	2962.08	0.00482	2962.08	0.00482	2962.08	0.00555	2962.08	0.00865
2960.15	0.00119	2960.15	0.00227	2960.15	0.00322	2960.15	0.00413	2960.15	0.0048	2960.15	0.0048	2960.15	0.00553	2960.15	0.0086
2958.22	0.00118	2958.22	0.00225	2958.22	0.00319	2958.22	0.00411	2958.22	0.00477	2958.22	0.00477	2958.22	0.0055	2958.22	0.00855
2956.29	0.00116	2956.29	0.00222	2956.29	0.00314	2956.29	0.00408	2956.29	0.00474	2956.29	0.00474	2956.29	0.00545	2956.29	0.0085
2954.37	0.00115	2954.37	0.00219	2954.37	0.0031	2954.37	0.00404	2954.37	0.00471	2954.37	0.00471	2954.37	0.00541	2954.37	0.00844
2952.44	0.00115	2952.44	0.00217	2952.44	0.00305	2952.44	0.004	2952.44	0.00468	2952.44	0.00468	2952.44	0.00536	2952.44	0.00837
2950.51	0.00114	2950.51	0.00214	2950.51	0.003	2950.51	0.00395	2950.51	0.00464	2950.51	0.00464	2950.51	0.00532	2950.51	0.00829
2948.58	0.00114	2948.58	0.00211	2948.58	0.00296	2948.58	0.00391	2948.58	0.0046	2948.58	0.0046	2948.58	0.00527	2948.58	0.00822
2946.65	0.00113	2946.65	0.00209	2946.65	0.00293	2946.65	0.00387	2946.65	0.00456	2946.65	0.00456	2946.65	0.00523	2946.65	0.00815
2944.72	0.00111	2944.72	0.00207	2944.72	0.0029	2944.72	0.00384	2944.72	0.00452	2944.72	0.00452	2944.72	0.00519	2944.72	0.00808
2942.79	0.0011	2942.79	0.00207	2942.79	0.00288	2942.79	0.00382	2942.79	0.00448	2942.79	0.00448	2942.79	0.00515	2942.79	0.00801
2940.87	0.0011	2940.87	0.00206	2940.87	0.00287	2940.87	0.00381	2940.87	0.00446	2940.87	0.00446	2940.87	0.00512	2940.87	0.00795
2938.94	0.0011	2938.94	0.00206	2938.94	0.00286	2938.94	0.00379	2938.94	0.00444	2938.94	0.00444	2938.94	0.00509	2938.94	0.00789
2937.01	0.0011	2937.01	0.00204	2937.01	0.00285	2937.01	0.00377	2937.01	0.00442	2937.01	0.00442	2937.01	0.00506	2937.01	0.00784
2935.08	0.0011	2935.08	0.00202	2935.08	0.00283	2935.08	0.00374	2935.08	0.00439	2935.08	0.00439	2935.08	0.00502	2935.08	0.00777
2933.15	0.00109	2933.15	0.00199	2933.15	0.00281	2933.15	0.00371	2933.15	0.00437	2933.15	0.00437	2933.15	0.00498	2933.15	0.00771
2931.22	0.00108	2931.22	0.00197	2931.22	0.00279	2931.22	0.00369	2931.22	0.00435	2931.22	0.00435	2931.22	0.00495	2931.22	0.00764
2929.3	0.00108	2929.3	0.00196	2929.3	0.00278	2929.3	0.00369	2929.3	0.00434	2929.3	0.00434	2929.3	0.00494	2929.3	0.00759
2927.37	0.00108	2927.37	0.00196	2927.37	0.00278	2927.37	0.00369	2927.37	0.00434	2927.37	0.00434	2927.37	0.00494	2927.37	0.00755
2925.44	0.00108	2925.44	0.00196	2925.44	0.00278	2925.44	0.00368	2925.44	0.00435	2925.44	0.00435	2925.44	0.00494	2925.44	0.00751
2923.51	0.00108	2923.51	0.00194	2923.51	0.00277	2923.51	0.00367	2923.51	0.00434	2923.51	0.00434	2923.51	0.00494	2923.51	0.00746
2921.58	0.00108	2921.58	0.00192	2921.58	0.00276	2921.58	0.00364	2921.58	0.00433	2921.58	0.00433	2921.58	0.00492	2921.58	0.0074
2919.65	0.00107	2919.65	0.00188	2919.65	0.00274	2919.65	0.00361	2919.65	0.0043	2919.65	0.0043	2919.65	0.00488	2919.65	0.00734
2917.73	0.00107	2917.73	0.00186	2917.73	0.00272	2917.73	0.00359	2917.73	0.00428	2917.73	0.00428	2917.73	0.00485	2917.73	0.00727
2915.8	0.00106	2915.8	0.00184	2915.8	0.00271	2915.8	0.00357	2915.8	0.00427	2915.8	0.00427	2915.8	0.00483	2915.8	0.00721
2913.87	0.00106	2913.87	0.00183	2913.87	0.0027	2913.87	0.00355	2913.87	0.00425	2913.87	0.00425	2913.87	0.00481	2913.87	0.00715
2911.94	0.00105	2911.94	0.00183	2911.94	0.0027	2911.94	0.00352	2911.94	0.00423	2911.94	0.00423	2911.94	0.00478	2911.94	0.00708
2910.01	0.00105	2910.01	0.00182	2910.01	0.00269	2910.01	0.0035	2910.01	0.00421	2910.01	0.00421	2910.01	0.00476	2910.01	0.00703
2908.08	0.00104	2908.08	0.00182	2908.08	0.00268	2908.08	0.00349	2908.08	0.00418	2908.08	0.00418	2908.08	0.00474	2908.08	0.00699
2906.15	0.00104	2906.15	0.00182	2906.15	0.00268	2906.15	0.00347	2906.15	0.00415	2906.15	0.00415	2906.15	0.00473	2906.15	0.00695
2904.23	0.00104	2904.23	0.00182	2904.23	0.00267	2904.23	0.00345	2904.23	0.00413	2904.23	0.00413	2904.23	0.00471	2904.23	0.00692
2902.3	0.00105	2902.3	0.00183	2902.3	0.00267	2902.3	0.00344	2902.3	0.0041	2902.3	0.0041	2902.3	0.0047	2902.3	0.00689
2900.37	0.00105	2900.37	0.00182	2900.37	0.00267	2900.37	0.00342	2900.37	0.00407	2900.37	0.00407	2900.37	0.00468	2900.37	0.00685
2898.44	0.00106	2898.44	0.00182	2898.44	0.00266	2898.44	0.00341	2898.44	0.00405	2898.44	0.00405	2898.44	0.00465	2898.44	0.00681
2896.51	0.00105	2896.51	0.00181	2896.51	0.00264	2896.51	0.0034	2896.51	0.00402	2896.51	0.00402	2896.51	0.00462	2896.51	0.00677
2894.58	0.00104	2894.58	0.00181	2894.58	0.00262	2894.58	0.00339	2894.58	0.004	2894.58	0.004	2894.58	0.00459	2894.58	0.00673
2892.66	0.00103	2892.66	0.00182	2892.66	0.0026	2892.66	0.00338	2892.66	0.00398	2892.66	0.00398	2892.66	0.00457	2892.66	0.0067
2890.73	0.00103	2890.73	0.00182	2890.73	0.00258	2890.73	0.00339	2890.73	0.00397	2890.73	0.00397	2890.73	0.00455	2890.73	0.00667
2888.8	0.00103	2888.8	0.00181	2888.8	0.00257	2888.8	0.00339	2888.8	0.00395	2888.8	0.00395	2888.8	0.00453	2888.8	0.00664
2886.87	0.00103	2886.87	0.0018	2886.87	0.00255	2886.87	0.00338	2886.87	0.00393	2886.87	0.00393	2886.87	0.0045	2886.87	0.0066
2884.94	0.00102	2884.94	0.00178	2884.94	0.00252	2884.94	0.00337	2884.94	0.0039	2884.94	0.0039	2884.94	0.00447	2884.94	0.00656
2883.01	0.00101	2883.01	0.00176	2883.01	0.0025	2883.01	0.00336	2883.01	0.00387	2883.01	0.00387	2883.01	0.00445	2883.01	0.00651
2881.08	0.00101	2881.08	0.00173	2881.08	0.00249	2881.08	0.00336	2881.08	0.00385	2881.08	0.00385	2881.08	0.00443	2881.08	0.00647
2879.16	0.000996822	2879.16	0.00172	2879.16	0.00248	2879.16	0.00336	2879.16	0.00385	2879.16	0.00385	2879.16	0.00442	2879.16	0.00643
2877.23	0.000985175	2877.23	0.0017	2877.23	0.00247	2877.23	0.00335	2877.23	0.00385	2877.23	0.00385	2877.23	0.00441	2877.23	0.00639
2875.3	0.00097371	2875.3	0.00169	2875.3	0.00246	2875.3	0.00335	2875.3	0.00384	2875.3	0.00384	2875.3	0.0044	2875.3	0.00635
2873.37	0.000965538	2873.37	0.00169	2873.37	0.00245	2873.37	0.00334	2873.37	0.00382	2873.37	0.00382	2873.37	0.00438	2873.37	0.00631
2871.44	0.000960425	2871.44	0.00168	2871.44	0.00244	2871.44	0.00332	2871.44	0.00381	2871.44	0.00381	2871.44	0.00436	2871.44	0.00627
2869.51	0.000957777	2869.51	0.00168	2869.51	0.00242	2869.51	0.0033	2869.51	0.00379	2869.51	0.00379	2869.51	0.00434	2869.51	0.00623
2867.59	0.000953648	2867.59	0.00167	2867.59	0.00241	2867.59	0.00328	2867.59	0.00378	2867.59	0.00378	2867.59	0.00432	2867.59	0.00619
2865.66	0.000945927	2865.66	0.00166	2865.66	0.00239	2865.66	0.00326	2865.66	0.00377	2865.66	0.00377	2865.66	0.0043	2865.66	0.00615
2863.73	0.000936806	2863.73	0.00165	2863.73	0.00237	2863.73	0.00324	2863.73	0.00375	2863.73	0.00375	2863.73	0.00428	2863.73	0.0061
2861.8	0.000933465	2861.8	0.00165	2861.8	0.00235	2861.8	0.00322	2861.8	0.00374	2861.8	0.00374	2861.8	0.00426	2861.8	0.00606
2859.87	0.00093609	2859.87	0.00164	2859.87	0.00234	2859.87	0.00319	2859.87	0.00374	2859.87	0.00374	2859.87	0.00424	2859.87	0.00601
2857.94	0.000938843	2857.94	0.00164	2857.94	0.00233	2857.94	0.00318	2857.94	0.00374	2857.94	0.00374	2857.94	0.00423	2857.94	0.00597
2856.02	0.000940108	2856.02	0.00164	2856.02	0.00231	2856.02	0.00316	2856.02	0.00374	2856.02	0.00374	2856.02	0.00421	2856.02	0.00594
2854.09	0.000940114	2854.09	0.00163	2854.09	0.0023	2854.09	0.00314	2854.09	0.00373	2854.09	0.00373	2854.09	0.00419	2854.09	0.0059
2852.16	0.000939944	2852.16	0.00162	2852.16	0.00229	2852.16	0.00312	2852.16	0.00372	2852.16	0.00372	2852.16	0.00417	2852.16	0.00587
2850.23	0.000938705	2850.23	0.00161	2850.23	0.00228	2850.23	0.00311	2850.23	0.0037	2850.23	0.0037	2850.23	0.00416	2850.23	0.00584
2848.3	0.000941131	2848.3	0.00161	2848.3	0.00228	2848.3	0.00309	2848.3	0.00368	2848.3	0.00368	2848.3	0.00416	2848.3	0.00582
2846.37	0.000949101	2846.37	0.00161	2846.37	0.00229	2846.37	0.00308	2846.37	0.00367	2846.37	0.00367	2846.37	0.00416	2846.37	0.00579
2844.44	0.00095474	2844.44	0.0016	2844.44	0.00229	2844.44	0.00306	2844.44	0.00366	2844.44	0.00366	2844.44	0.00416	2844.44	0.00577
2842.52	0.000950226	2842.52	0.00159	2842.52	0.00228	2842.52	0.00305	2842.52	0.00365	2842.52	0.00365	2842.52	0.00414	2842.52	0.00574
2840.59	0.000939356	2840.59	0.00157	2840.59	0.00228	2840.59	0.00303	2840.59	0.00364	2840.59	0.00364	2840.59	0.00412	2840.59	0.0057
2838.66	0.000930183	2838.66	0.00157	2838.66	0.00228	2838.66	0.00302	2838.66	0.00362	2838.66	0.00362	2838.66	0.00411	2838.66	0.00567
2836.73	0.000920533	2836.73	0.00156	2836.73	0.00228	2836.73	0.00302	2836.73	0.00361	2836.73	0.00361	2836.73	0.0041	2836.73	0.00564
2834.8	0.000907169	2834.8	0.00156	2834.8	0.00228	2834.8	0.003	2834.8	0.00359	2834.8	0.00359	2834.8	0.00408	2834.8	0.00561
2832.87	0.000889238	2832.87	0.00155	2832.87	0.00226	2832.87	0.00298	2832.87	0.00356	2832.87	0.00356	2832.87	0.00406	2832.87	0.00557
2830.95	0.000870602	2830.95	0.00154	2830.95	0.00225	2830.95	0.00296	2830.95	0.00354	2830.95	0.00354	2830.95	0.00403	2830.95	0.00554
2829.02	0.000850919	2829.02	0.00152	2829.02	0.00223	2829.02	0.00294	2829.02	0.00353	2829.02	0.00353	2829.02	0.004	2829.02	0.00551
2827.09	0.000831782	2827.09	0.0015	2827.09	0.00222	2827.09	0.00293	2827.09	0.00351	2827.09	0.00351	2827.09	0.00397	2827.09	0.00548
2825.16	0.000817035	2825.16	0.00148	2825.16	0.00221	2825.16	0.00291	2825.16	0.00349	2825.16	0.00349	2825.16	0.00394	2825.16	0.00544
2823.23	0.000809503	2823.23	0.00147	2823.23	0.0022	2823.23	0.0029	2823.23	0.00348	2823.23	0.00348	2823.23	0.00392	2823.23	0.00541
2821.3	0.000806623	2821.3	0.00146	2821.3	0.00219	2821.3	0.0029	2821.3	0.00348	2821.3	0.00348	2821.3	0.00391	2821.3	0.00538
2819.37	0.000806071	2819.37	0.00145	2819.37	0.00218	2819.37	0.0029	2819.37	0.00347	2819.37	0.00347	2819.37	0.0039	2819.37	0.00534
2817.45	0.00080611	2817.45	0.00145	2817.45	0.00217	2817.45	0.00291	2817.45	0.00346	2817.45	0.00346	2817.45	0.00389	2817.45	0.00531
2815.52	0.000806335	2815.52	0.00144	2815.52	0.00216	2815.52	0.00291	2815.52	0.00344	2815.52	0.00344	2815.52	0.00388	2815.52	0.00529
2813.59	0.000812775	2813.59	0.00143	2813.59	0.00214	2813.59	0.00291	2813.59	0.00342	2813.59	0.00342	2813.59	0.00386	2813.59	0.00527
2811.66	0.000832468	2811.66	0.00144	2811.66	0.00214	2811.66	0.00292	2811.66	0.00341	2811.66	0.00341	2811.66	0.00385	2811.66	0.00524
2809.73	0.000859287	2809.73	0.00145	2809.73	0.00214	2809.73	0.00292	2809.73	0.0034	2809.73	0.0034	2809.73	0.00385	2809.73	0.00522
2807.8	0.000878336	2807.8	0.00146	2807.8	0.00213	2807.8	0.00292	2807.8	0.00338	2807.8	0.00338	2807.8	0.00384	2807.8	0.0052
2805.88	0.00088374	2805.88	0.00146	2805.88	0.00212	2805.88	0.0029	2805.88	0.00336	2805.88	0.00336	2805.88	0.00382	2805.88	0.00518
2803.95	0.000879993	2803.95	0.00146	2803.95	0.0021	2803.95	0.00288	2803.95	0.00334	2803.95	0.00334	2803.95	0.0038	2803.95	0.00515
2802.02	0.000873992	2802.02	0.00145	2802.02	0.00209	2802.02	0.00287	2802.02	0.00332	2802.02	0.00332	2802.02	0.00378	2802.02	0.00513
2800.09	0.000869094	2800.09	0.00145	2800.09	0.00208	2800.09	0.00286	2800.09	0.0033	2800.09	0.0033	2800.09	0.00377	2800.09	0.00511
2798.16	0.000861147	2798.16	0.00145	2798.16	0.00207	2798.16	0.00284	2798.16	0.00328	2798.16	0.00328	2798.16	0.00375	2798.16	0.00508
2796.23	0.000848424	2796.23	0.00144	2796.23	0.00205	2796.23	0.00282	2796.23	0.00326	2796.23	0.00326	2796.23	0.00373	2796.23	0.00506
2794.31	0.000831442	2794.31	0.00143	2794.31	0.00203	2794.31	0.0028	2794.31	0.00324	2794.31	0.00324	2794.31	0.0037	2794.31	0.00503
2792.38	0.000813668	2792.38	0.00142	2792.38	0.00202	2792.38	0.00279	2792.38	0.00323	2792.38	0.00323	2792.38	0.00368	2792.38	0.005
2790.45	0.000796015	2790.45	0.00141	2790.45	0.00202	2790.45	0.00278	2790.45	0.00321	2790.45	0.00321	2790.45	0.00366	2790.45	0.00497
2788.52	0.000781837	2788.52	0.0014	2788.52	0.00201	2788.52	0.00277	2788.52	0.0032	2788.52	0.0032	2788.52	0.00364	2788.52	0.00495
2786.59	0.000772654	2786.59	0.0014	2786.59	0.00201	2786.59	0.00277	2786.59	0.0032	2786.59	0.0032	2786.59	0.00363	2786.59	0.00492
2784.66	0.000768699	2784.66	0.0014	2784.66	0.002	2784.66	0.00277	2784.66	0.0032	2784.66	0.0032	2784.66	0.00362	2784.66	0.0049
2782.73	0.000765466	2782.73	0.0014	2782.73	0.002	2782.73	0.00277	2782.73	0.0032	2782.73	0.0032	2782.73	0.00362	2782.73	0.00488
2780.81	0.000759385	2780.81	0.0014	2780.81	0.00199	2780.81	0.00276	2780.81	0.0032	2780.81	0.0032	2780.81	0.00361	2780.81	0.00485
2778.88	0.000753096	2778.88	0.00139	2778.88	0.00198	2778.88	0.00275	2778.88	0.0032	2778.88	0.0032	2778.88	0.00359	2778.88	0.00482
2776.95	0.000751684	2776.95	0.00139	2776.95	0.00198	2776.95	0.00273	2776.95	0.00319	2776.95	0.00319	2776.95	0.00358	2776.95	0.00479
2775.02	0.00075321	2775.02	0.0014	2775.02	0.00197	2775.02	0.00271	2775.02	0.00319	2775.02	0.00319	2775.02	0.00356	2775.02	0.00477
2773.09	0.000757381	2773.09	0.0014	2773.09	0.00197	2773.09	0.0027	2773.09	0.00318	2773.09	0.00318	2773.09	0.00355	2773.09	0.00474
2771.16	0.00076138	2771.16	0.0014	2771.16	0.00196	2771.16	0.00268	2771.16	0.00319	2771.16	0.00319	2771.16	0.00354	2771.16	0.00472
2769.24	0.000763063	2769.24	0.0014	2769.24	0.00195	2769.24	0.00267	2769.24	0.00319	2769.24	0.00319	2769.24	0.00353	2769.24	0.0047
2767.31	0.000760448	2767.31	0.00138	2767.31	0.00194	2767.31	0.00264	2767.31	0.00317	2767.31	0.00317	2767.31	0.00352	2767.31	0.00467
2765.38	0.000756025	2765.38	0.00137	2765.38	0.00193	2765.38	0.00262	2765.38	0.00316	2765.38	0.00316	2765.38	0.00351	2765.38	0.00465
2763.45	0.000752187	2763.45	0.00136	2763.45	0.00192	2763.45	0.00262	2763.45	0.00314	2763.45	0.00314	2763.45	0.0035	2763.45	0.00462
2761.52	0.00074949	2761.52	0.00134	2761.52	0.00191	2761.52	0.00261	2761.52	0.00313	2761.52	0.00313	2761.52	0.00349	2761.52	0.00461
2759.59	0.000745966	2759.59	0.00133	2759.59	0.00189	2759.59	0.00261	2759.59	0.00313	2759.59	0.00313	2759.59	0.00348	2759.59	0.00459
2757.66	0.000742903	2757.66	0.00131	2757.66	0.00187	2757.66	0.0026	2757.66	0.00312	2757.66	0.00312	2757.66	0.00347	2757.66	0.00457
2755.74	0.000743642	2755.74	0.00129	2755.74	0.00186	2755.74	0.0026	2755.74	0.00312	2755.74	0.00312	2755.74	0.00347	2755.74	0.00456
2753.81	0.00074899	2753.81	0.00128	2753.81	0.00186	2753.81	0.0026	2753.81	0.00311	2753.81	0.00311	2753.81	0.00346	2753.81	0.00455
2751.88	0.000755394	2751.88	0.00127	2751.88	0.00185	2751.88	0.0026	2751.88	0.00311	2751.88	0.00311	2751.88	0.00346	2751.88	0.00454
2749.95	0.000761331	2749.95	0.00126	2749.95	0.00184	2749.95	0.0026	2749.95	0.00312	2749.95	0.00312	2749.95	0.00345	2749.95	0.00454
2748.02	0.0007666	2748.02	0.00126	2748.02	0.00184	2748.02	0.00261	2748.02	0.00312	2748.02	0.00312	2748.02	0.00345	2748.02	0.00454
2746.09	0.000767568	2746.09	0.00126	2746.09	0.00184	2746.09	0.00261	2746.09	0.00312	2746.09	0.00312	2746.09	0.00345	2746.09	0.00453
2744.17	0.00076255	2744.17	0.00126	2744.17	0.00185	2744.17	0.00262	2744.17	0.00313	2744.17	0.00313	2744.17	0.00345	2744.17	0.00453
2742.24	0.000755767	2742.24	0.00126	2742.24	0.00185	2742.24	0.00261	2742.24	0.00312	2742.24	0.00312	2742.24	0.00345	2742.24	0.00453
2740.31	0.000751566	2740.31	0.00126	2740.31	0.00186	2740.31	0.00261	2740.31	0.00311	2740.31	0.00311	2740.31	0.00344	2740.31	0.00452
2738.38	0.000750075	2738.38	0.00126	2738.38	0.00187	2738.38	0.0026	2738.38	0.00311	2738.38	0.00311	2738.38	0.00343	2738.38	0.00451
2736.45	0.000747385	2736.45	0.00125	2736.45	0.00187	2736.45	0.00259	2736.45	0.0031	2736.45	0.0031	2736.45	0.00342	2736.45	0.00449
2734.52	0.00074558	2734.52	0.00124	2734.52	0.00187	2734.52	0.00258	2734.52	0.00308	2734.52	0.00308	2734.52	0.0034	2734.52	0.00447
2732.6	0.00074575	2732.6	0.00123	2732.6	0.00188	2732.6	0.00256	2732.6	0.00306	2732.6	0.00306	2732.6	0.00339	2732.6	0.00445
2730.67	0.000742926	2730.67	0.00123	2730.67	0.00188	2730.67	0.00255	2730.67	0.00303	2730.67	0.00303	2730.67	0.00338	2730.67	0.00444
2728.74	0.000734596	2728.74	0.00124	2728.74	0.00187	2728.74	0.00253	2728.74	0.00301	2728.74	0.00301	2728.74	0.00337	2728.74	0.00442
2726.81	0.000727918	2726.81	0.00123	2726.81	0.00186	2726.81	0.00252	2726.81	0.00298	2726.81	0.00298	2726.81	0.00336	2726.81	0.0044
2724.88	0.000723246	2724.88	0.00123	2724.88	0.00185	2724.88	0.00252	2724.88	0.00297	2724.88	0.00297	2724.88	0.00335	2724.88	0.00438
2722.95	0.00071849	2722.95	0.00122	2722.95	0.00183	2722.95	0.0025	2722.95	0.00296	2722.95	0.00296	2722.95	0.00334	2722.95	0.00436
2721.02	0.000715348	2721.02	0.00121	2721.02	0.00182	2721.02	0.00249	2721.02	0.00295	2721.02	0.00295	2721.02	0.00333	2721.02	0.00434
2719.1	0.000717038	2719.1	0.00122	2719.1	0.0018	2719.1	0.00249	2719.1	0.00294	2719.1	0.00294	2719.1	0.00333	2719.1	0.00433
2717.17	0.000720216	2717.17	0.00123	2717.17	0.0018	2717.17	0.0025	2717.17	0.00294	2717.17	0.00294	2717.17	0.00333	2717.17	0.00432
2715.24	0.000717712	2715.24	0.00123	2715.24	0.00179	2715.24	0.00249	2715.24	0.00293	2715.24	0.00293	2715.24	0.00333	2715.24	0.00431
2713.31	0.000707509	2713.31	0.00123	2713.31	0.00178	2713.31	0.00249	2713.31	0.00293	2713.31	0.00293	2713.31	0.00332	2713.31	0.00429
2711.38	0.000696286	2711.38	0.00123	2711.38	0.00177	2711.38	0.00248	2711.38	0.00293	2711.38	0.00293	2711.38	0.00331	2711.38	0.00428
2709.45	0.000691903	2709.45	0.00124	2709.45	0.00178	2709.45	0.00249	2709.45	0.00293	2709.45	0.00293	2709.45	0.00331	2709.45	0.00427
2707.53	0.000692177	2707.53	0.00125	2707.53	0.00179	2707.53	0.00249	2707.53	0.00294	2707.53	0.00294	2707.53	0.00332	2707.53	0.00427
2705.6	0.000693161	2705.6	0.00125	2705.6	0.00179	2705.6	0.0025	2705.6	0.00294	2705.6	0.00294	2705.6	0.00332	2705.6	0.00427
2703.67	0.000694707	2703.67	0.00126	2703.67	0.00179	2703.67	0.00249	2703.67	0.00294	2703.67	0.00294	2703.67	0.00332	2703.67	0.00426
2701.74	0.000696303	2701.74	0.00125	2701.74	0.00179	2701.74	0.00249	2701.74	0.00293	2701.74	0.00293	2701.74	0.00331	2701.74	0.00425
2699.81	0.000696532	2699.81	0.00124	2699.81	0.00179	2699.81	0.00248	2699.81	0.00292	2699.81	0.00292	2699.81	0.0033	2699.81	0.00423
2697.88	0.000697578	2697.88	0.00123	2697.88	0.00178	2697.88	0.00248	2697.88	0.00291	2697.88	0.00291	2697.88	0.0033	2697.88	0.0042
2695.95	0.00070184	2695.95	0.00123	2695.95	0.00177	2695.95	0.00247	2695.95	0.00289	2695.95	0.00289	2695.95	0.00329	2695.95	0.00418
2694.03	0.000706005	2694.03	0.00123	2694.03	0.00176	2694.03	0.00246	2694.03	0.00288	2694.03	0.00288	2694.03	0.0033	2694.03	0.00417
2692.1	0.000704394	2692.1	0.00123	2692.1	0.00174	2692.1	0.00245	2692.1	0.00287	2692.1	0.00287	2692.1	0.0033	2692.1	0.00416
2690.17	0.00069965	2690.17	0.00122	2690.17	0.00173	2690.17	0.00243	2690.17	0.00287	2690.17	0.00287	2690.17	0.0033	2690.17	0.00415
2688.24	0.000697028	2688.24	0.00121	2688.24	0.00172	2688.24	0.00242	2688.24	0.00286	2688.24	0.00286	2688.24	0.00329	2688.24	0.00414
2686.31	0.000695038	2686.31	0.0012	2686.31	0.00171	2686.31	0.00242	2686.31	0.00286	2686.31	0.00286	2686.31	0.0033	2686.31	0.00414
2684.38	0.000690481	2684.38	0.00119	2684.38	0.0017	2684.38	0.00242	2684.38	0.00286	2684.38	0.00286	2684.38	0.0033	2684.38	0.00414
2682.46	0.00068424	2682.46	0.00119	2682.46	0.0017	2682.46	0.00242	2682.46	0.00286	2682.46	0.00286	2682.46	0.0033	2682.46	0.00413
2680.53	0.000675992	2680.53	0.00119	2680.53	0.00169	2680.53	0.00242	2680.53	0.00286	2680.53	0.00286	2680.53	0.0033	2680.53	0.00413
2678.6	0.000664596	2678.6	0.00119	2678.6	0.00168	2678.6	0.00242	2678.6	0.00286	2678.6	0.00286	2678.6	0.0033	2678.6	0.00412
2676.67	0.000654456	2676.67	0.00118	2676.67	0.00167	2676.67	0.00242	2676.67	0.00286	2676.67	0.00286	2676.67	0.00329	2676.67	0.00412
2674.74	0.000648696	2674.74	0.00117	2674.74	0.00167	2674.74	0.00241	2674.74	0.00287	2674.74	0.00287	2674.74	0.00328	2674.74	0.00411
2672.81	0.000647937	2672.81	0.00117	2672.81	0.00168	2672.81	0.0024	2672.81	0.00287	2672.81	0.00287	2672.81	0.00327	2672.81	0.00411
2670.89	0.000654211	2670.89	0.00117	2670.89	0.00168	2670.89	0.0024	2670.89	0.00288	2670.89	0.00288	2670.89	0.00327	2670.89	0.00411
2668.96	0.00066476	2668.96	0.00117	2668.96	0.00169	2668.96	0.00241	2668.96	0.00289	2668.96	0.00289	2668.96	0.00327	2668.96	0.0041
2667.03	0.000673406	2667.03	0.00118	2667.03	0.00169	2667.03	0.00241	2667.03	0.0029	2667.03	0.0029	2667.03	0.00327	2667.03	0.0041
2665.1	0.000679752	2665.1	0.00119	2665.1	0.0017	2665.1	0.00242	2665.1	0.0029	2665.1	0.0029	2665.1	0.00327	2665.1	0.00409
2663.17	0.000681664	2663.17	0.0012	2663.17	0.00171	2663.17	0.00242	2663.17	0.0029	2663.17	0.0029	2663.17	0.00327	2663.17	0.00408
2661.24	0.000675126	2661.24	0.0012	2661.24	0.00172	2661.24	0.00242	2661.24	0.00289	2661.24	0.00289	2661.24	0.00326	2661.24	0.00405
2659.31	0.000664041	2659.31	0.00119	2659.31	0.00172	2659.31	0.00241	2659.31	0.00288	2659.31	0.00288	2659.31	0.00324	2659.31	0.00403
2657.39	0.000655521	2657.39	0.00118	2657.39	0.00172	2657.39	0.0024	2657.39	0.00286	2657.39	0.00286	2657.39	0.00323	2657.39	0.00401
2655.46	0.000653861	2655.46	0.00116	2655.46	0.00172	2655.46	0.0024	2655.46	0.00285	2655.46	0.00285	2655.46	0.00322	2655.46	0.00399
2653.53	0.000659026	2653.53	0.00116	2653.53	0.00172	2653.53	0.0024	2653.53	0.00284	2653.53	0.00284	2653.53	0.00322	2653.53	0.00398
2651.6	0.000666214	2651.6	0.00116	2651.6	0.00174	2651.6	0.0024	2651.6	0.00283	2651.6	0.00283	2651.6	0.00322	2651.6	0.00398
2649.67	0.000671481	2649.67	0.00116	2649.67	0.00175	2649.67	0.00241	2649.67	0.00283	2649.67	0.00283	2649.67	0.00321	2649.67	0.00398
2647.74	0.000674047	2647.74	0.00117	2647.74	0.00176	2647.74	0.00242	2647.74	0.00283	2647.74	0.00283	2647.74	0.0032	2647.74	0.00398
2645.82	0.000675822	2645.82	0.00118	2645.82	0.00176	2645.82	0.00242	2645.82	0.00283	2645.82	0.00283	2645.82	0.0032	2645.82	0.00397
2643.89	0.000677061	2643.89	0.00119	2643.89	0.00176	2643.89	0.00242	2643.89	0.00283	2643.89	0.00283	2643.89	0.0032	2643.89	0.00396
2641.96	0.000679425	2641.96	0.0012	2641.96	0.00175	2641.96	0.00243	2641.96	0.00283	2641.96	0.00283	2641.96	0.00319	2641.96	0.00396
2640.03	0.000685518	2640.03	0.00121	2640.03	0.00175	2640.03	0.00243	2640.03	0.00284	2640.03	0.00284	2640.03	0.00319	2640.03	0.00395
2638.1	0.000695907	2638.1	0.00122	2638.1	0.00175	2638.1	0.00243	2638.1	0.00284	2638.1	0.00284	2638.1	0.00318	2638.1	0.00395
2636.17	0.000705874	2636.17	0.00123	2636.17	0.00174	2636.17	0.00242	2636.17	0.00285	2636.17	0.00285	2636.17	0.00318	2636.17	0.00394
2634.24	0.000717839	2634.24	0.00123	2634.24	0.00173	2634.24	0.00241	2634.24	0.00286	2634.24	0.00286	2634.24	0.00317	2634.24	0.00394
2632.32	0.000732105	2632.32	0.00124	2632.32	0.00172	2632.32	0.00241	2632.32	0.00287	2632.32	0.00287	2632.32	0.00318	2632.32	0.00394
2630.39	0.000742831	2630.39	0.00125	2630.39	0.00172	2630.39	0.00241	2630.39	0.00287	2630.39	0.00287	2630.39	0.00318	2630.39	0.00393
2628.46	0.000744763	2628.46	0.00126	2628.46	0.00171	2628.46	0.0024	2628.46	0.00287	2628.46	0.00287	2628.46	0.00318	2628.46	0.00393
2626.53	0.000737391	2626.53	0.00125	2626.53	0.00171	2626.53	0.00239	2626.53	0.00286	2626.53	0.00286	2626.53	0.00317	2626.53	0.00392
2624.6	0.000722769	2624.6	0.00124	2624.6	0.0017	2624.6	0.00238	2624.6	0.00283	2624.6	0.00283	2624.6	0.00316	2624.6	0.00391
2622.67	0.000706728	2622.67	0.00123	2622.67	0.00169	2622.67	0.00237	2622.67	0.00281	2622.67	0.00281	2622.67	0.00315	2622.67	0.0039
2620.75	0.00069831	2620.75	0.00121	2620.75	0.00168	2620.75	0.00236	2620.75	0.00279	2620.75	0.00279	2620.75	0.00314	2620.75	0.00389
2618.82	0.000702262	2618.82	0.00119	2618.82	0.00168	2618.82	0.00236	2618.82	0.00279	2618.82	0.00279	2618.82	0.00314	2618.82	0.00388
2616.89	0.000715669	2616.89	0.00118	2616.89	0.00169	2616.89	0.00237	2616.89	0.00279	2616.89	0.00279	2616.89	0.00314	2616.89	0.00389
2614.96	0.000731164	2614.96	0.00118	2614.96	0.00171	2614.96	0.00238	2614.96	0.00279	2614.96	0.00279	2614.96	0.00315	2614.96	0.00389
2613.03	0.000742429	2613.03	0.00118	2613.03	0.00172	2613.03	0.00239	2613.03	0.0028	2613.03	0.0028	2613.03	0.00315	2613.03	0.0039
2611.1	0.00074933	2611.1	0.00118	2611.1	0.00174	2611.1	0.0024	2611.1	0.0028	2611.1	0.0028	2611.1	0.00315	2611.1	0.0039
2609.18	0.000756842	2609.18	0.00118	2609.18	0.00175	2609.18	0.0024	2609.18	0.0028	2609.18	0.0028	2609.18	0.00315	2609.18	0.0039
2607.25	0.000765355	2607.25	0.00118	2607.25	0.00176	2607.25	0.00241	2607.25	0.00281	2607.25	0.00281	2607.25	0.00315	2607.25	0.0039
2605.32	0.000768921	2605.32	0.00118	2605.32	0.00177	2605.32	0.00241	2605.32	0.00281	2605.32	0.00281	2605.32	0.00316	2605.32	0.0039
2603.39	0.000764204	2603.39	0.00118	2603.39	0.00177	2603.39	0.0024	2603.39	0.00282	2603.39	0.00282	2603.39	0.00316	2603.39	0.00389
2601.46	0.000753328	2601.46	0.00117	2601.46	0.00177	2601.46	0.00238	2601.46	0.00282	2601.46	0.00282	2601.46	0.00315	2601.46	0.00388
2599.53	0.000743282	2599.53	0.00117	2599.53	0.00176	2599.53	0.00236	2599.53	0.00282	2599.53	0.00282	2599.53	0.00314	2599.53	0.00387
2597.6	0.000737287	2597.6	0.00117	2597.6	0.00176	2597.6	0.00234	2597.6	0.00282	2597.6	0.00282	2597.6	0.00313	2597.6	0.00386
2595.68	0.000736545	2595.68	0.00117	2595.68	0.00175	2595.68	0.00233	2595.68	0.00283	2595.68	0.00283	2595.68	0.00313	2595.68	0.00386
2593.75	0.000734711	2593.75	0.00118	2593.75	0.00175	2593.75	0.00232	2593.75	0.00284	2593.75	0.00284	2593.75	0.00314	2593.75	0.00385
2591.82	0.000727708	2591.82	0.00118	2591.82	0.00174	2591.82	0.00232	2591.82	0.00284	2591.82	0.00284	2591.82	0.00313	2591.82	0.00385
2589.89	0.000718303	2589.89	0.00119	2589.89	0.00173	2589.89	0.00231	2589.89	0.00283	2589.89	0.00283	2589.89	0.00312	2589.89	0.00384
2587.96	0.000709336	2587.96	0.00119	2587.96	0.00172	2587.96	0.0023	2587.96	0.00282	2587.96	0.00282	2587.96	0.00312	2587.96	0.00383
2586.03	0.000701834	2586.03	0.00119	2586.03	0.0017	2586.03	0.00229	2586.03	0.00281	2586.03	0.00281	2586.03	0.00312	2586.03	0.00383
2584.11	0.000692612	2584.11	0.0012	2584.11	0.00168	2584.11	0.00229	2584.11	0.0028	2584.11	0.0028	2584.11	0.00312	2584.11	0.00383
2582.18	0.000680258	2582.18	0.00119	2582.18	0.00166	2582.18	0.00228	2582.18	0.0028	2582.18	0.0028	2582.18	0.00311	2582.18	0.00382
2580.25	0.000667699	2580.25	0.00118	2580.25	0.00164	2580.25	0.00228	2580.25	0.00279	2580.25	0.00279	2580.25	0.0031	2580.25	0.00381
2578.32	0.000661726	2578.32	0.00117	2578.32	0.00162	2578.32	0.00227	2578.32	0.00278	2578.32	0.00278	2578.32	0.00309	2578.32	0.0038
2576.39	0.000662347	2576.39	0.00117	2576.39	0.00161	2576.39	0.00227	2576.39	0.00277	2576.39	0.00277	2576.39	0.00308	2576.39	0.0038
2574.46	0.000662543	2574.46	0.00116	2574.46	0.0016	2574.46	0.00227	2574.46	0.00277	2574.46	0.00277	2574.46	0.00307	2574.46	0.00379
2572.53	0.000657967	2572.53	0.00116	2572.53	0.00159	2572.53	0.00227	2572.53	0.00276	2572.53	0.00276	2572.53	0.00305	2572.53	0.00378
2570.61	0.000655074	2570.61	0.00115	2570.61	0.00158	2570.61	0.00227	2570.61	0.00274	2570.61	0.00274	2570.61	0.00304	2570.61	0.00377
2568.68	0.000655123	2568.68	0.00114	2568.68	0.00158	2568.68	0.00227	2568.68	0.00273	2568.68	0.00273	2568.68	0.00303	2568.68	0.00376
2566.75	0.000653907	2566.75	0.00112	2566.75	0.00159	2566.75	0.00227	2566.75	0.00273	2566.75	0.00273	2566.75	0.00303	2566.75	0.00375
2564.82	0.000649032	2564.82	0.00111	2564.82	0.00159	2564.82	0.00226	2564.82	0.00273	2564.82	0.00273	2564.82	0.00303	2564.82	0.00374
2562.89	0.000645829	2562.89	0.0011	2562.89	0.0016	2562.89	0.00226	2562.89	0.00274	2562.89	0.00274	2562.89	0.00303	2562.89	0.00374
2560.96	0.000648271	2560.96	0.0011	2560.96	0.0016	2560.96	0.00226	2560.96	0.00274	2560.96	0.00274	2560.96	0.00303	2560.96	0.00374
2559.04	0.000652569	2559.04	0.0011	2559.04	0.00161	2559.04	0.00227	2559.04	0.00275	2559.04	0.00275	2559.04	0.00304	2559.04	0.00374
2557.11	0.00065642	2557.11	0.0011	2557.11	0.00162	2557.11	0.00229	2557.11	0.00276	2557.11	0.00276	2557.11	0.00305	2557.11	0.00374
2555.18	0.000660301	2555.18	0.00111	2555.18	0.00163	2555.18	0.0023	2555.18	0.00277	2555.18	0.00277	2555.18	0.00305	2555.18	0.00374
2553.25	0.00066458	2553.25	0.00112	2553.25	0.00164	2553.25	0.0023	2553.25	0.00278	2553.25	0.00278	2553.25	0.00306	2553.25	0.00375
2551.32	0.000669186	2551.32	0.00114	2551.32	0.00166	2551.32	0.00231	2551.32	0.00278	2551.32	0.00278	2551.32	0.00307	2551.32	0.00375
2549.39	0.000671684	2549.39	0.00114	2549.39	0.00168	2549.39	0.00231	2549.39	0.00278	2549.39	0.00278	2549.39	0.00308	2549.39	0.00376
2547.47	0.000668176	2547.47	0.00114	2547.47	0.00167	2547.47	0.0023	2547.47	0.00278	2547.47	0.00278	2547.47	0.00309	2547.47	0.00376
2545.54	0.000656417	2545.54	0.00114	2545.54	0.00167	2545.54	0.00229	2545.54	0.00277	2545.54	0.00277	2545.54	0.00309	2545.54	0.00376
2543.61	0.000639483	2543.61	0.00113	2543.61	0.00166	2543.61	0.00228	2543.61	0.00277	2543.61	0.00277	2543.61	0.00309	2543.61	0.00375
2541.68	0.000627571	2541.68	0.00113	2541.68	0.00166	2541.68	0.00228	2541.68	0.00276	2541.68	0.00276	2541.68	0.00308	2541.68	0.00376
2539.75	0.00062811	2539.75	0.00114	2539.75	0.00166	2539.75	0.00229	2539.75	0.00277	2539.75	0.00277	2539.75	0.00308	2539.75	0.00376
2537.82	0.000632534	2537.82	0.00115	2537.82	0.00167	2537.82	0.0023	2537.82	0.00278	2537.82	0.00278	2537.82	0.00309	2537.82	0.00377
2535.89	0.000632586	2535.89	0.00116	2535.89	0.00168	2535.89	0.00231	2535.89	0.00278	2535.89	0.00278	2535.89	0.00309	2535.89	0.00378
2533.97	0.000630268	2533.97	0.00117	2533.97	0.00168	2533.97	0.00231	2533.97	0.00277	2533.97	0.00277	2533.97	0.00309	2533.97	0.00379
2532.04	0.00063184	2532.04	0.00117	2532.04	0.00169	2532.04	0.00232	2532.04	0.00277	2532.04	0.00277	2532.04	0.0031	2532.04	0.00379
2530.11	0.00063557	2530.11	0.00118	2530.11	0.00171	2530.11	0.00233	2530.11	0.00278	2530.11	0.00278	2530.11	0.00311	2530.11	0.0038
2528.18	0.000637718	2528.18	0.00118	2528.18	0.00172	2528.18	0.00234	2528.18	0.00279	2528.18	0.00279	2528.18	0.00312	2528.18	0.0038
2526.25	0.000639065	2526.25	0.00118	2526.25	0.00173	2526.25	0.00235	2526.25	0.00281	2526.25	0.00281	2526.25	0.00312	2526.25	0.0038
2524.32	0.000643495	2524.32	0.00119	2524.32	0.00174	2524.32	0.00236	2524.32	0.00282	2524.32	0.00282	2524.32	0.00312	2524.32	0.0038
2522.4	0.00064983	2522.4	0.00119	2522.4	0.00174	2522.4	0.00237	2522.4	0.00283	2522.4	0.00283	2522.4	0.00313	2522.4	0.0038
2520.47	0.000655659	2520.47	0.00119	2520.47	0.00174	2520.47	0.00238	2520.47	0.00283	2520.47	0.00283	2520.47	0.00313	2520.47	0.0038
2518.54	0.000663079	2518.54	0.00119	2518.54	0.00174	2518.54	0.00238	2518.54	0.00283	2518.54	0.00283	2518.54	0.00313	2518.54	0.00379
2516.61	0.000675718	2516.61	0.0012	2516.61	0.00174	2516.61	0.00237	2516.61	0.00283	2516.61	0.00283	2516.61	0.00313	2516.61	0.00378
2514.68	0.000693099	2514.68	0.00121	2514.68	0.00174	2514.68	0.00237	2514.68	0.00283	2514.68	0.00283	2514.68	0.00314	2514.68	0.00377
2512.75	0.00071121	2512.75	0.00122	2512.75	0.00175	2512.75	0.00237	2512.75	0.00283	2512.75	0.00283	2512.75	0.00314	2512.75	0.00376
2510.82	0.00072523	2510.82	0.00123	2510.82	0.00174	2510.82	0.00237	2510.82	0.00283	2510.82	0.00283	2510.82	0.00315	2510.82	0.00376
2508.9	0.000727643	2508.9	0.00123	2508.9	0.00173	2508.9	0.00236	2508.9	0.00283	2508.9	0.00283	2508.9	0.00316	2508.9	0.00376
2506.97	0.000719935	2506.97	0.00122	2506.97	0.00172	2506.97	0.00235	2506.97	0.00283	2506.97	0.00283	2506.97	0.00315	2506.97	0.00376
2505.04	0.000713462	2505.04	0.00122	2505.04	0.00171	2505.04	0.00235	2505.04	0.00283	2505.04	0.00283	2505.04	0.00315	2505.04	0.00376
2503.11	0.00071663	2503.11	0.00122	2503.11	0.0017	2503.11	0.00236	2503.11	0.00283	2503.11	0.00283	2503.11	0.00314	2503.11	0.00377
2501.18	0.000723001	2501.18	0.00122	2501.18	0.0017	2501.18	0.00237	2501.18	0.00284	2501.18	0.00284	2501.18	0.00314	2501.18	0.00379
2499.25	0.000722566	2499.25	0.00123	2499.25	0.0017	2499.25	0.00238	2499.25	0.00283	2499.25	0.00283	2499.25	0.00313	2499.25	0.00381
2497.33	0.000715531	2497.33	0.00123	2497.33	0.0017	2497.33	0.00237	2497.33	0.00283	2497.33	0.00283	2497.33	0.00312	2497.33	0.00382
2495.4	0.000706267	2495.4	0.00122	2495.4	0.0017	2495.4	0.00237	2495.4	0.00281	2495.4	0.00281	2495.4	0.00311	2495.4	0.00384
2493.47	0.000696574	2493.47	0.00121	2493.47	0.0017	2493.47	0.00237	2493.47	0.00281	2493.47	0.00281	2493.47	0.0031	2493.47	0.00384
2491.54	0.000688513	2491.54	0.00121	2491.54	0.00171	2491.54	0.00237	2491.54	0.0028	2491.54	0.0028	2491.54	0.00309	2491.54	0.00384
2489.61	0.000683027	2489.61	0.0012	2489.61	0.00171	2489.61	0.00236	2489.61	0.0028	2489.61	0.0028	2489.61	0.00308	2489.61	0.00384
2487.68	0.000681033	2487.68	0.0012	2487.68	0.00171	2487.68	0.00236	2487.68	0.0028	2487.68	0.0028	2487.68	0.00308	2487.68	0.00384
2485.76	0.000680278	2485.76	0.0012	2485.76	0.00171	2485.76	0.00236	2485.76	0.0028	2485.76	0.0028	2485.76	0.00308	2485.76	0.00384
2483.83	0.000678692	2483.83	0.00119	2483.83	0.00171	2483.83	0.00235	2483.83	0.00279	2483.83	0.00279	2483.83	0.00308	2483.83	0.00383
2481.9	0.000678333	2481.9	0.00119	2481.9	0.00171	2481.9	0.00235	2481.9	0.00279	2481.9	0.00279	2481.9	0.00308	2481.9	0.00382
2479.97	0.000681255	2479.97	0.00119	2479.97	0.00172	2479.97	0.00234	2479.97	0.00278	2479.97	0.00278	2479.97	0.00308	2479.97	0.00381
2478.04	0.000684832	2478.04	0.00119	2478.04	0.00172	2478.04	0.00235	2478.04	0.00279	2478.04	0.00279	2478.04	0.00309	2478.04	0.0038
2476.11	0.000685659	2476.11	0.0012	2476.11	0.00172	2476.11	0.00236	2476.11	0.00279	2476.11	0.00279	2476.11	0.0031	2476.11	0.00379
2474.18	0.000681814	2474.18	0.0012	2474.18	0.00172	2474.18	0.00236	2474.18	0.0028	2474.18	0.0028	2474.18	0.00311	2474.18	0.00379
2472.26	0.000674436	2472.26	0.0012	2472.26	0.00172	2472.26	0.00237	2472.26	0.00281	2472.26	0.00281	2472.26	0.00312	2472.26	0.0038
2470.33	0.00066782	2470.33	0.0012	2470.33	0.00172	2470.33	0.00237	2470.33	0.00282	2470.33	0.00282	2470.33	0.00314	2470.33	0.00381
2468.4	0.000667388	2468.4	0.00121	2468.4	0.00171	2468.4	0.00237	2468.4	0.00283	2468.4	0.00283	2468.4	0.00315	2468.4	0.00381
2466.47	0.000673495	2466.47	0.00121	2466.47	0.00171	2466.47	0.00238	2466.47	0.00284	2466.47	0.00284	2466.47	0.00316	2466.47	0.00382
2464.54	0.000679513	2464.54	0.00122	2464.54	0.00172	2464.54	0.00238	2464.54	0.00285	2464.54	0.00285	2464.54	0.00317	2464.54	0.00383
2462.61	0.000680517	2462.61	0.00122	2462.61	0.00172	2462.61	0.00238	2462.61	0.00285	2462.61	0.00285	2462.61	0.00318	2462.61	0.00384
2460.69	0.000678248	2460.69	0.00122	2460.69	0.00172	2460.69	0.00238	2460.69	0.00285	2460.69	0.00285	2460.69	0.00318	2460.69	0.00384
2458.76	0.00067696	2458.76	0.00122	2458.76	0.00171	2458.76	0.00237	2458.76	0.00284	2458.76	0.00284	2458.76	0.00318	2458.76	0.00384
2456.83	0.000677081	2456.83	0.00121	2456.83	0.00171	2456.83	0.00236	2456.83	0.00283	2456.83	0.00283	2456.83	0.00318	2456.83	0.00384
2454.9	0.000676708	2454.9	0.00121	2454.9	0.0017	2454.9	0.00235	2454.9	0.00283	2454.9	0.00283	2454.9	0.00318	2454.9	0.00385
2452.97	0.000676613	2452.97	0.00122	2452.97	0.00169	2452.97	0.00234	2452.97	0.00284	2452.97	0.00284	2452.97	0.00318	2452.97	0.00385
2451.04	0.000677911	2451.04	0.00122	2451.04	0.00169	2451.04	0.00233	2451.04	0.00284	2451.04	0.00284	2451.04	0.00319	2451.04	0.00385
2449.11	0.000680503	2449.11	0.00123	2449.11	0.00169	2449.11	0.00233	2449.11	0.00283	2449.11	0.00283	2449.11	0.00319	2449.11	0.00386
2447.19	0.000684197	2447.19	0.00124	2447.19	0.0017	2447.19	0.00233	2447.19	0.00283	2447.19	0.00283	2447.19	0.00318	2447.19	0.00385
2445.26	0.000688307	2445.26	0.00125	2445.26	0.0017	2445.26	0.00234	2445.26	0.00283	2445.26	0.00283	2445.26	0.00318	2445.26	0.00385
2443.33	0.00069066	2443.33	0.00125	2443.33	0.00171	2443.33	0.00234	2443.33	0.00283	2443.33	0.00283	2443.33	0.00317	2443.33	0.00385
2441.4	0.000687689	2441.4	0.00125	2441.4	0.00171	2441.4	0.00234	2441.4	0.00283	2441.4	0.00283	2441.4	0.00317	2441.4	0.00384
2439.47	0.00068103	2439.47	0.00125	2439.47	0.00171	2439.47	0.00235	2439.47	0.00284	2439.47	0.00284	2439.47	0.00316	2439.47	0.00384
2437.54	0.000678336	2437.54	0.00124	2437.54	0.00172	2437.54	0.00236	2437.54	0.00284	2437.54	0.00284	2437.54	0.00316	2437.54	0.00384
2435.62	0.000684309	2435.62	0.00125	2435.62	0.00172	2435.62	0.00237	2435.62	0.00285	2435.62	0.00285	2435.62	0.00317	2435.62	0.00385
2433.69	0.000696702	2433.69	0.00125	2433.69	0.00174	2433.69	0.00239	2433.69	0.00286	2433.69	0.00286	2433.69	0.00318	2433.69	0.00386
2431.76	0.000710984	2431.76	0.00125	2431.76	0.00176	2431.76	0.0024	2431.76	0.00286	2431.76	0.00286	2431.76	0.00319	2431.76	0.00387
2429.83	0.000720016	2429.83	0.00125	2429.83	0.00176	2429.83	0.00241	2429.83	0.00287	2429.83	0.00287	2429.83	0.00319	2429.83	0.00387
2427.9	0.000720288	2427.9	0.00124	2427.9	0.00176	2427.9	0.00241	2427.9	0.00287	2427.9	0.00287	2427.9	0.0032	2427.9	0.00386
2425.97	0.000715737	2425.97	0.00123	2425.97	0.00175	2425.97	0.00241	2425.97	0.00287	2425.97	0.00287	2425.97	0.0032	2425.97	0.00385
2424.05	0.000710268	2424.05	0.00121	2424.05	0.00175	2424.05	0.00241	2424.05	0.00287	2424.05	0.00287	2424.05	0.0032	2424.05	0.00383
2422.12	0.000709428	2422.12	0.0012	2422.12	0.00174	2422.12	0.00241	2422.12	0.00287	2422.12	0.00287	2422.12	0.0032	2422.12	0.00382
2420.19	0.000713547	2420.19	0.00119	2420.19	0.00174	2420.19	0.00241	2420.19	0.00288	2420.19	0.00288	2420.19	0.0032	2420.19	0.00382
2418.26	0.000719016	2418.26	0.00119	2418.26	0.00174	2418.26	0.00241	2418.26	0.00288	2418.26	0.00288	2418.26	0.00319	2418.26	0.00383
2416.33	0.000722883	2416.33	0.0012	2416.33	0.00175	2416.33	0.00241	2416.33	0.00288	2416.33	0.00288	2416.33	0.0032	2416.33	0.00384
2414.4	0.000725463	2414.4	0.00121	2414.4	0.00175	2414.4	0.00242	2414.4	0.00288	2414.4	0.00288	2414.4	0.0032	2414.4	0.00385
2412.47	0.000726885	2412.47	0.00122	2412.47	0.00175	2412.47	0.00243	2412.47	0.00287	2412.47	0.00287	2412.47	0.00321	2412.47	0.00385
2410.55	0.000726195	2410.55	0.00123	2410.55	0.00174	2410.55	0.00243	2410.55	0.00287	2410.55	0.00287	2410.55	0.00321	2410.55	0.00386
2408.62	0.000725201	2408.62	0.00123	2408.62	0.00173	2408.62	0.00242	2408.62	0.00285	2408.62	0.00285	2408.62	0.00321	2408.62	0.00386
2406.69	0.000726512	2406.69	0.00124	2406.69	0.00172	2406.69	0.00239	2406.69	0.00283	2406.69	0.00283	2406.69	0.00321	2406.69	0.00387
2404.76	0.000731994	2404.76	0.00124	2404.76	0.0017	2404.76	0.00232	2404.76	0.00277	2404.76	0.00277	2404.76	0.00321	2404.76	0.00388
2402.83	0.000739689	2402.83	0.00125	2402.83	0.00165	2402.83	0.00222	2402.83	0.00267	2402.83	0.00267	2402.83	0.0032	2402.83	0.00389
2400.9	0.000751445	2400.9	0.00125	2400.9	0.00159	2400.9	0.00208	2400.9	0.00254	2400.9	0.00254	2400.9	0.0032	2400.9	0.00392
2398.98	0.000768689	2398.98	0.00127	2398.98	0.00153	2398.98	0.00195	2398.98	0.00241	2398.98	0.00241	2398.98	0.00319	2398.98	0.00395
2397.05	0.000781654	2397.05	0.00128	2397.05	0.00148	2397.05	0.00186	2397.05	0.00232	2397.05	0.00232	2397.05	0.00318	2397.05	0.00398
2395.12	0.000776875	2395.12	0.00128	2395.12	0.00147	2395.12	0.00186	2395.12	0.00231	2395.12	0.00231	2395.12	0.00318	2395.12	0.00398
2393.19	0.000744567	2393.19	0.00126	2393.19	0.00152	2393.19	0.00199	2393.19	0.00242	2393.19	0.00242	2393.19	0.00317	2393.19	0.00395
2391.26	0.000672834	2391.26	0.00121	2391.26	0.00164	2391.26	0.00229	2391.26	0.0027	2391.26	0.0027	2391.26	0.00317	2391.26	0.00387
2389.33	0.000552341	2389.33	0.00113	2389.33	0.00186	2389.33	0.00281	2389.33	0.00321	2389.33	0.00321	2389.33	0.00317	2389.33	0.00374
2387.4	0.000385132	2387.4	0.00103	2387.4	0.00222	2387.4	0.00362	2387.4	0.00401	2387.4	0.00401	2387.4	0.00317	2387.4	0.00356
2385.48	0.000168885	2385.48	0.000906741	2385.48	0.00276	2385.48	0.0048	2385.48	0.00517	2385.48	0.00517	2385.48	0.00319	2385.48	0.00332
2383.55	-0.0001129	2383.55	0.000759938	2383.55	0.00349	2383.55	0.00642	2383.55	0.00677	2383.55	0.00677	2383.55	0.00324	2383.55	0.00302
2381.62	-0.000478817	2381.62	0.00057779	2381.62	0.00445	2381.62	0.00851	2381.62	0.00884	2381.62	0.00884	2381.62	0.00332	2381.62	0.00266
2379.69	-0.000921268	2379.69	0.000366832	2379.69	0.00563	2379.69	0.01108	2379.69	0.01138	2379.69	0.01138	2379.69	0.00344	2379.69	0.00221
2377.76	-0.00142	2377.76	0.00013745	2377.76	0.00703	2377.76	0.01412	2377.76	0.0144	2377.76	0.0144	2377.76	0.0036	2377.76	0.00169
2375.83	-0.00197	2375.83	-0.000116957	2375.83	0.00864	2375.83	0.01759	2375.83	0.01783	2375.83	0.01783	2375.83	0.0038	2375.83	0.00109
2373.91	-0.00257	2373.91	-0.000393655	2373.91	0.0104	2373.91	0.02137	2373.91	0.02157	2373.91	0.02157	2373.91	0.00401	2373.91	0.000445561
2371.98	-0.00319	2371.98	-0.000679703	2371.98	0.01223	2371.98	0.02528	2371.98	0.02545	2371.98	0.02545	2371.98	0.00423	2371.98	-0.000219833
2370.05	-0.0038	2370.05	-0.000958892	2370.05	0.01399	2370.05	0.02903	2370.05	0.02917	2370.05	0.02917	2370.05	0.00444	2370.05	-0.000854622
2368.12	-0.00433	2368.12	-0.00121	2368.12	0.01553	2368.12	0.03228	2368.12	0.03239	2368.12	0.03239	2368.12	0.00461	2368.12	-0.0014
2366.19	-0.00473	2366.19	-0.0014	2366.19	0.01668	2366.19	0.03472	2366.19	0.03479	2366.19	0.03479	2366.19	0.00473	2366.19	-0.0018
2364.26	-0.005	2364.26	-0.00153	2364.26	0.01737	2364.26	0.03622	2364.26	0.03625	2364.26	0.03625	2364.26	0.00481	2364.26	-0.00205
2362.34	-0.00513	2362.34	-0.0016	2362.34	0.01771	2362.34	0.03693	2362.34	0.03694	2362.34	0.03694	2362.34	0.00485	2362.34	-0.00216
2360.41	-0.00516	2360.41	-0.0016	2360.41	0.01781	2360.41	0.03714	2360.41	0.03712	2360.41	0.03712	2360.41	0.00489	2360.41	-0.00216
2358.48	-0.00512	2358.48	-0.00156	2358.48	0.01774	2358.48	0.03697	2358.48	0.03693	2358.48	0.03693	2358.48	0.00492	2358.48	-0.00206
2356.55	-0.00503	2356.55	-0.0015	2356.55	0.01751	2356.55	0.03645	2356.55	0.0364	2356.55	0.0364	2356.55	0.00495	2356.55	-0.00189
2354.62	-0.00489	2354.62	-0.00141	2354.62	0.01714	2354.62	0.03561	2354.62	0.03556	2354.62	0.03556	2354.62	0.00496	2354.62	-0.00165
2352.69	-0.0047	2352.69	-0.0013	2352.69	0.01664	2352.69	0.03451	2352.69	0.03449	2352.69	0.03449	2352.69	0.00495	2352.69	-0.00138
2350.76	-0.00448	2350.76	-0.00117	2350.76	0.01607	2350.76	0.03325	2350.76	0.03328	2350.76	0.03328	2350.76	0.00494	2350.76	-0.00109
2348.84	-0.00425	2348.84	-0.00104	2348.84	0.01551	2348.84	0.032	2348.84	0.03208	2348.84	0.03208	2348.84	0.00493	2348.84	-0.000791903
2346.91	-0.00403	2346.91	-0.000908938	2346.91	0.01502	2346.91	0.03089	2346.91	0.03103	2346.91	0.03103	2346.91	0.00493	2346.91	-0.000518307
2344.98	-0.00387	2344.98	-0.000811514	2344.98	0.01463	2344.98	0.03001	2344.98	0.03021	2344.98	0.03021	2344.98	0.00494	2344.98	-0.000296362
2343.05	-0.00376	2343.05	-0.000745191	2343.05	0.01436	2343.05	0.0294	2343.05	0.02966	2343.05	0.02966	2343.05	0.00496	2343.05	-0.000145747
2341.12	-0.0037	2341.12	-0.000696564	2341.12	0.01425	2341.12	0.02911	2341.12	0.02942	2341.12	0.02942	2341.12	0.00499	2341.12	-7.25531e-05
2339.19	-0.00367	2339.19	-0.000667859	2339.19	0.0143	2339.19	0.02917	2339.19	0.02949	2339.19	0.02949	2339.19	0.00503	2339.19	-7.65119e-05
2337.27	-0.00368	2337.27	-0.000670817	2337.27	0.01445	2337.27	0.02946	2337.27	0.02979	2337.27	0.02979	2337.27	0.00507	2337.27	-0.000143527
2335.34	-0.00372	2335.34	-0.000691854	2335.34	0.01462	2335.34	0.0298	2335.34	0.03011	2335.34	0.03011	2335.34	0.00508	2335.34	-0.000232491
2333.41	-0.00374	2333.41	-0.000709892	2333.41	0.01468	2333.41	0.02991	2333.41	0.0302	2333.41	0.0302	2333.41	0.00506	2333.41	-0.000297486
2331.48	-0.00369	2331.48	-0.000712373	2331.48	0.01452	2331.48	0.02958	2331.48	0.02983	2331.48	0.02983	2331.48	0.005	2331.48	-0.000304619
2329.55	-0.00357	2329.55	-0.000686613	2329.55	0.01409	2329.55	0.0287	2329.55	0.0289	2329.55	0.0289	2329.55	0.0049	2329.55	-0.000238307
2327.62	-0.00338	2327.62	-0.000633047	2327.62	0.01342	2327.62	0.02735	2327.62	0.02749	2327.62	0.02749	2327.62	0.00476	2327.62	-0.00011033
2325.69	-0.00315	2325.69	-0.000561334	2325.69	0.01263	2325.69	0.02574	2325.69	0.02583	2325.69	0.02583	2325.69	0.0046	2325.69	5.74011e-05
2323.77	-0.0029	2323.77	-0.000475142	2323.77	0.01186	2323.77	0.02414	2323.77	0.02418	2323.77	0.02418	2323.77	0.00446	2323.77	0.000253665
2321.84	-0.00266	2321.84	-0.000377153	2321.84	0.01113	2321.84	0.02264	2321.84	0.02265	2321.84	0.02265	2321.84	0.00433	2321.84	0.000478176
2319.91	-0.00242	2319.91	-0.000273187	2319.91	0.0104	2319.91	0.02115	2319.91	0.02112	2319.91	0.02112	2319.91	0.00421	2319.91	0.000723782
2317.98	-0.00219	2317.98	-0.0001612	2317.98	0.00966	2317.98	0.01962	2317.98	0.01958	2317.98	0.01958	2317.98	0.00409	2317.98	0.000980899
2316.05	-0.00193	2316.05	-3.53482e-05	2316.05	0.00892	2316.05	0.01806	2316.05	0.01804	2316.05	0.01804	2316.05	0.00399	2316.05	0.00125
2314.12	-0.00166	2314.12	9.34685e-05	2314.12	0.00818	2314.12	0.0165	2314.12	0.01651	2314.12	0.01651	2314.12	0.0039	2314.12	0.00152
2312.2	-0.00141	2312.2	0.0002171	2312.2	0.00748	2312.2	0.015	2312.2	0.01505	2312.2	0.01505	2312.2	0.00381	2312.2	0.00179
2310.27	-0.00117	2310.27	0.000335044	2310.27	0.00683	2310.27	0.01361	2310.27	0.0137	2310.27	0.0137	2310.27	0.00373	2310.27	0.00204
2308.34	-0.000959663	2308.34	0.000441272	2308.34	0.00625	2308.34	0.01233	2308.34	0.01247	2308.34	0.01247	2308.34	0.00367	2308.34	0.00228
2306.41	-0.000771775	2306.41	0.000533629	2306.41	0.00572	2306.41	0.01115	2306.41	0.01135	2306.41	0.01135	2306.41	0.00361	2306.41	0.0025
2304.48	-0.000601876	2304.48	0.000618581	2304.48	0.00524	2304.48	0.01009	2304.48	0.01034	2304.48	0.01034	2304.48	0.00356	2304.48	0.0027
2302.55	-0.000440752	2302.55	0.000704207	2302.55	0.00482	2302.55	0.00915	2302.55	0.00944	2302.55	0.00944	2302.55	0.00353	2302.55	0.00288
2300.63	-0.000286764	2300.63	0.000788787	2300.63	0.00446	2300.63	0.00833	2300.63	0.00865	2300.63	0.00865	2300.63	0.00352	2300.63	0.00305
2298.7	-0.000139212	2298.7	0.000868078	2298.7	0.00413	2298.7	0.00756	2298.7	0.00791	2298.7	0.00791	2298.7	0.00351	2298.7	0.00321
2296.77	2.84407e-07	2296.77	0.000940235	2296.77	0.0038	2296.77	0.0068	2296.77	0.00718	2296.77	0.00718	2296.77	0.0035	2296.77	0.00337
2294.84	0.000125008	2294.84	0.00101	2294.84	0.00348	2294.84	0.00608	2294.84	0.00649	2294.84	0.00649	2294.84	0.00349	2294.84	0.00351
2292.91	0.000227859	2292.91	0.00106	2292.91	0.0032	2292.91	0.00543	2292.91	0.00587	2292.91	0.00587	2292.91	0.00347	2292.91	0.00362
2290.98	0.000307924	2290.98	0.00111	2290.98	0.00296	2290.98	0.00491	2290.98	0.00536	2290.98	0.00536	2290.98	0.00345	2290.98	0.00372
2289.05	0.000369905	2289.05	0.00114	2289.05	0.00278	2289.05	0.0045	2289.05	0.00495	2289.05	0.00495	2289.05	0.00344	2289.05	0.00378
2287.13	0.000420935	2287.13	0.00116	2287.13	0.00263	2287.13	0.00418	2287.13	0.00464	2287.13	0.00464	2287.13	0.00342	2287.13	0.00383
2285.2	0.000465825	2285.2	0.00117	2285.2	0.00251	2285.2	0.00392	2285.2	0.00439	2285.2	0.00439	2285.2	0.00341	2285.2	0.00388
2283.27	0.000503956	2283.27	0.00119	2283.27	0.0024	2283.27	0.00371	2283.27	0.00418	2283.27	0.00418	2283.27	0.0034	2283.27	0.00392
2281.34	0.00053203	2281.34	0.00121	2281.34	0.00232	2281.34	0.00356	2281.34	0.00403	2281.34	0.00403	2281.34	0.00339	2281.34	0.00396
2279.41	0.000549663	2279.41	0.00122	2279.41	0.00227	2279.41	0.00347	2279.41	0.00393	2279.41	0.00393	2279.41	0.0034	2279.41	0.00398
2277.48	0.000558506	2277.48	0.00122	2277.48	0.00224	2277.48	0.00343	2277.48	0.00387	2277.48	0.00387	2277.48	0.00341	2277.48	0.004
2275.56	0.000559108	2275.56	0.00122	2275.56	0.00224	2275.56	0.00344	2275.56	0.00386	2275.56	0.00386	2275.56	0.00342	2275.56	0.00401
2273.63	0.000555361	2273.63	0.00122	2273.63	0.00226	2273.63	0.00347	2273.63	0.00388	2273.63	0.00388	2273.63	0.00342	2273.63	0.00401
2271.7	0.000552174	2271.7	0.00122	2271.7	0.00228	2271.7	0.00351	2271.7	0.00392	2271.7	0.00392	2271.7	0.00343	2271.7	0.00401
2269.77	0.000549398	2269.77	0.00123	2269.77	0.00231	2269.77	0.00356	2269.77	0.00397	2269.77	0.00397	2269.77	0.00345	2269.77	0.00401
2267.84	0.000548075	2267.84	0.00124	2267.84	0.00234	2267.84	0.00359	2267.84	0.00401	2267.84	0.00401	2267.84	0.00346	2267.84	0.00403
2265.91	0.000554315	2265.91	0.00125	2265.91	0.00236	2265.91	0.00361	2265.91	0.00402	2265.91	0.00402	2265.91	0.00348	2265.91	0.00405
2263.98	0.000570487	2263.98	0.00126	2263.98	0.00236	2263.98	0.00359	2263.98	0.004	2263.98	0.004	2263.98	0.00349	2263.98	0.00407
2262.06	0.000591657	2262.06	0.00127	2262.06	0.00236	2262.06	0.00355	2262.06	0.00395	2262.06	0.00395	2262.06	0.0035	2262.06	0.0041
2260.13	0.000612007	2260.13	0.00129	2260.13	0.00234	2260.13	0.00347	2260.13	0.00388	2260.13	0.00388	2260.13	0.0035	2260.13	0.00414
2258.2	0.000628748	2258.2	0.0013	2258.2	0.00232	2258.2	0.00338	2258.2	0.0038	2258.2	0.0038	2258.2	0.00349	2258.2	0.00417
2256.27	0.000643599	2256.27	0.00131	2256.27	0.00229	2256.27	0.00329	2256.27	0.00372	2256.27	0.00372	2256.27	0.00349	2256.27	0.0042
2254.34	0.000659072	2254.34	0.00131	2254.34	0.00226	2254.34	0.0032	2254.34	0.00364	2254.34	0.00364	2254.34	0.00348	2254.34	0.00423
2252.41	0.000672592	2252.41	0.00131	2252.41	0.00221	2252.41	0.00311	2252.41	0.00356	2252.41	0.00356	2252.41	0.00347	2252.41	0.00425
2250.49	0.000684446	2250.49	0.0013	2250.49	0.00217	2250.49	0.00302	2250.49	0.00348	2250.49	0.00348	2250.49	0.00347	2250.49	0.00426
2248.56	0.000700559	2248.56	0.00131	2248.56	0.00213	2248.56	0.00294	2248.56	0.00341	2248.56	0.00341	2248.56	0.00348	2248.56	0.00428
2246.63	0.000722534	2246.63	0.00132	2246.63	0.0021	2246.63	0.00288	2246.63	0.00336	2246.63	0.00336	2246.63	0.00348	2246.63	0.0043
2244.7	0.000743897	2244.7	0.00133	2244.7	0.00207	2244.7	0.00283	2244.7	0.00332	2244.7	0.00332	2244.7	0.00349	2244.7	0.00433
2242.77	0.000760422	2242.77	0.00134	2242.77	0.00205	2242.77	0.00279	2242.77	0.00329	2242.77	0.00329	2242.77	0.0035	2242.77	0.00435
2240.84	0.000769382	2240.84	0.00134	2240.84	0.00204	2240.84	0.00275	2240.84	0.00326	2240.84	0.00326	2240.84	0.0035	2240.84	0.00436
2238.92	0.000771657	2238.92	0.00134	2238.92	0.00202	2238.92	0.00272	2238.92	0.00324	2238.92	0.00324	2238.92	0.0035	2238.92	0.00437
2236.99	0.000770543	2236.99	0.00134	2236.99	0.00201	2236.99	0.0027	2236.99	0.00321	2236.99	0.00321	2236.99	0.00349	2236.99	0.00436
2235.06	0.000767463	2235.06	0.00134	2235.06	0.00199	2235.06	0.00267	2235.06	0.0032	2235.06	0.0032	2235.06	0.00348	2235.06	0.00436
2233.13	0.000766175	2233.13	0.00134	2233.13	0.00198	2233.13	0.00265	2233.13	0.00318	2233.13	0.00318	2233.13	0.00348	2233.13	0.00436
2231.2	0.000767826	2231.2	0.00135	2231.2	0.00197	2231.2	0.00264	2231.2	0.00317	2231.2	0.00317	2231.2	0.00348	2231.2	0.00437
2229.27	0.000772449	2229.27	0.00135	2229.27	0.00197	2229.27	0.00263	2229.27	0.00317	2229.27	0.00317	2229.27	0.00349	2229.27	0.00438
2227.34	0.000781324	2227.34	0.00136	2227.34	0.00197	2227.34	0.00263	2227.34	0.00317	2227.34	0.00317	2227.34	0.00349	2227.34	0.00439
2225.42	0.000791762	2225.42	0.00137	2225.42	0.00197	2225.42	0.00263	2225.42	0.00317	2225.42	0.00317	2225.42	0.00349	2225.42	0.00441
2223.49	0.000801857	2223.49	0.00138	2223.49	0.00198	2223.49	0.00264	2223.49	0.00317	2223.49	0.00317	2223.49	0.00349	2223.49	0.00442
2221.56	0.00081185	2221.56	0.00139	2221.56	0.00198	2221.56	0.00264	2221.56	0.00318	2221.56	0.00318	2221.56	0.0035	2221.56	0.00443
2219.63	0.000823158	2219.63	0.0014	2219.63	0.00199	2219.63	0.00264	2219.63	0.00318	2219.63	0.00318	2219.63	0.0035	2219.63	0.00445
2217.7	0.00083374	2217.7	0.0014	2217.7	0.00199	2217.7	0.00265	2217.7	0.00317	2217.7	0.00317	2217.7	0.0035	2217.7	0.00447
2215.77	0.000839977	2215.77	0.0014	2215.77	0.00199	2215.77	0.00265	2215.77	0.00315	2215.77	0.00315	2215.77	0.00351	2215.77	0.00448
2213.85	0.000840343	2213.85	0.0014	2213.85	0.00199	2213.85	0.00266	2213.85	0.00314	2213.85	0.00314	2213.85	0.00353	2213.85	0.00449
2211.92	0.000840065	2211.92	0.00141	2211.92	0.00199	2211.92	0.00267	2211.92	0.00315	2211.92	0.00315	2211.92	0.00354	2211.92	0.0045
2209.99	0.000843694	2209.99	0.00142	2209.99	0.002	2209.99	0.00269	2209.99	0.00315	2209.99	0.00315	2209.99	0.00356	2209.99	0.00451
2208.06	0.000848813	2208.06	0.00142	2208.06	0.002	2208.06	0.0027	2208.06	0.00316	2208.06	0.00316	2208.06	0.00357	2208.06	0.00453
2206.13	0.000849392	2206.13	0.00142	2206.13	0.00201	2206.13	0.0027	2206.13	0.00317	2206.13	0.00317	2206.13	0.00358	2206.13	0.00453
2204.2	0.00084219	2204.2	0.00142	2204.2	0.00201	2204.2	0.0027	2204.2	0.00317	2204.2	0.00317	2204.2	0.00358	2204.2	0.00453
2202.28	0.000827885	2202.28	0.00141	2202.28	0.00201	2202.28	0.00269	2202.28	0.00317	2202.28	0.00317	2202.28	0.00357	2202.28	0.00453
2200.35	0.000813155	2200.35	0.0014	2200.35	0.002	2200.35	0.00268	2200.35	0.00317	2200.35	0.00317	2200.35	0.00356	2200.35	0.00453
2198.42	0.000800026	2198.42	0.00139	2198.42	0.002	2198.42	0.00268	2198.42	0.00317	2198.42	0.00317	2198.42	0.00356	2198.42	0.00452
2196.49	0.000789444	2196.49	0.00139	2196.49	0.002	2196.49	0.00267	2196.49	0.00317	2196.49	0.00317	2196.49	0.00356	2196.49	0.00452
2194.56	0.000782916	2194.56	0.00139	2194.56	0.002	2194.56	0.00267	2194.56	0.00318	2194.56	0.00318	2194.56	0.00355	2194.56	0.00452
2192.63	0.000778287	2192.63	0.00139	2192.63	0.002	2192.63	0.00266	2192.63	0.00319	2192.63	0.00319	2192.63	0.00355	2192.63	0.00452
2190.7	0.000773436	2190.7	0.00139	2190.7	0.002	2190.7	0.00266	2190.7	0.0032	2190.7	0.0032	2190.7	0.00354	2190.7	0.00452
2188.78	0.000770183	2188.78	0.00139	2188.78	0.002	2188.78	0.00267	2188.78	0.00321	2188.78	0.00321	2188.78	0.00354	2188.78	0.00453
2186.85	0.000768385	2186.85	0.0014	2186.85	0.002	2186.85	0.00268	2186.85	0.00323	2186.85	0.00323	2186.85	0.00354	2186.85	0.00454
2184.92	0.00076833	2184.92	0.0014	2184.92	0.002	2184.92	0.00268	2184.92	0.00324	2184.92	0.00324	2184.92	0.00354	2184.92	0.00454
2182.99	0.000768294	2182.99	0.0014	2182.99	0.00201	2182.99	0.00269	2182.99	0.00323	2182.99	0.00323	2182.99	0.00354	2182.99	0.00455
2181.06	0.00076697	2181.06	0.0014	2181.06	0.00201	2181.06	0.0027	2181.06	0.00323	2181.06	0.00323	2181.06	0.00354	2181.06	0.00457
2179.13	0.000764253	2179.13	0.0014	2179.13	0.002	2179.13	0.00271	2179.13	0.00322	2179.13	0.00322	2179.13	0.00354	2179.13	0.00458
2177.21	0.000759461	2177.21	0.00141	2177.21	0.002	2177.21	0.00273	2177.21	0.00321	2177.21	0.00321	2177.21	0.00354	2177.21	0.00459
2175.28	0.00075153	2175.28	0.00141	2175.28	0.002	2175.28	0.00274	2175.28	0.0032	2175.28	0.0032	2175.28	0.00354	2175.28	0.00459
2173.35	0.000744217	2173.35	0.0014	2173.35	0.00199	2173.35	0.00274	2173.35	0.0032	2173.35	0.0032	2173.35	0.00354	2173.35	0.00459
2171.42	0.000743609	2171.42	0.00139	2171.42	0.00199	2171.42	0.00275	2171.42	0.00319	2171.42	0.00319	2171.42	0.00355	2171.42	0.00459
2169.49	0.000746535	2169.49	0.00139	2169.49	0.00199	2169.49	0.00275	2169.49	0.00319	2169.49	0.00319	2169.49	0.00355	2169.49	0.0046
2167.56	0.00074917	2167.56	0.0014	2167.56	0.002	2167.56	0.00275	2167.56	0.00319	2167.56	0.00319	2167.56	0.00356	2167.56	0.00462
2165.63	0.000751814	2165.63	0.0014	2165.63	0.002	2165.63	0.00275	2165.63	0.00319	2165.63	0.00319	2165.63	0.00356	2165.63	0.00463
2163.71	0.000755606	2163.71	0.0014	2163.71	0.002	2163.71	0.00275	2163.71	0.00319	2163.71	0.00319	2163.71	0.00356	2163.71	0.00465
2161.78	0.000761285	2161.78	0.00139	2161.78	0.002	2161.78	0.00275	2161.78	0.00319	2161.78	0.00319	2161.78	0.00356	2161.78	0.00465
2159.85	0.000767074	2159.85	0.0014	2159.85	0.00201	2159.85	0.00275	2159.85	0.0032	2159.85	0.0032	2159.85	0.00357	2159.85	0.00466
2157.92	0.000773531	2157.92	0.00141	2157.92	0.00202	2157.92	0.00275	2157.92	0.00321	2157.92	0.00321	2157.92	0.00359	2157.92	0.00467
2155.99	0.000779716	2155.99	0.00142	2155.99	0.00202	2155.99	0.00275	2155.99	0.00322	2155.99	0.00322	2155.99	0.00361	2155.99	0.00468
2154.06	0.000784809	2154.06	0.00143	2154.06	0.00202	2154.06	0.00275	2154.06	0.00322	2154.06	0.00322	2154.06	0.00363	2154.06	0.00469
2152.14	0.000790222	2152.14	0.00143	2152.14	0.00202	2152.14	0.00275	2152.14	0.00322	2152.14	0.00322	2152.14	0.00364	2152.14	0.0047
2150.21	0.000798549	2150.21	0.00144	2150.21	0.00202	2150.21	0.00276	2150.21	0.00323	2150.21	0.00323	2150.21	0.00366	2150.21	0.00471
2148.28	0.000810824	2148.28	0.00145	2148.28	0.00203	2148.28	0.00277	2148.28	0.00323	2148.28	0.00323	2148.28	0.00367	2148.28	0.00472
2146.35	0.000824103	2146.35	0.00146	2146.35	0.00204	2146.35	0.00277	2146.35	0.00323	2146.35	0.00323	2146.35	0.00367	2146.35	0.00473
2144.42	0.000831896	2144.42	0.00145	2144.42	0.00203	2144.42	0.00277	2144.42	0.00322	2144.42	0.00322	2144.42	0.00367	2144.42	0.00473
2142.49	0.000835737	2142.49	0.00145	2142.49	0.00203	2142.49	0.00277	2142.49	0.00322	2142.49	0.00322	2142.49	0.00366	2142.49	0.00472
2140.57	0.000839036	2140.57	0.00145	2140.57	0.00203	2140.57	0.00276	2140.57	0.00322	2140.57	0.00322	2140.57	0.00366	2140.57	0.00471
2138.64	0.000840732	2138.64	0.00144	2138.64	0.00202	2138.64	0.00276	2138.64	0.00322	2138.64	0.00322	2138.64	0.00365	2138.64	0.00471
2136.71	0.000839856	2136.71	0.00143	2136.71	0.00202	2136.71	0.00275	2136.71	0.00323	2136.71	0.00323	2136.71	0.00364	2136.71	0.0047
2134.78	0.000841432	2134.78	0.00142	2134.78	0.00202	2134.78	0.00274	2134.78	0.00324	2134.78	0.00324	2134.78	0.00363	2134.78	0.0047
2132.85	0.000845704	2132.85	0.00142	2132.85	0.00203	2132.85	0.00275	2132.85	0.00325	2132.85	0.00325	2132.85	0.00363	2132.85	0.00471
2130.92	0.000848012	2130.92	0.00142	2130.92	0.00204	2130.92	0.00275	2130.92	0.00326	2130.92	0.00326	2130.92	0.00362	2130.92	0.00471
2128.99	0.000848604	2128.99	0.00142	2128.99	0.00204	2128.99	0.00275	2128.99	0.00327	2128.99	0.00327	2128.99	0.00362	2128.99	0.00472
2127.07	0.000847856	2127.07	0.00142	2127.07	0.00204	2127.07	0.00276	2127.07	0.00327	2127.07	0.00327	2127.07	0.00361	2127.07	0.00472
2125.14	0.000844122	2125.14	0.00141	2125.14	0.00204	2125.14	0.00276	2125.14	0.00328	2125.14	0.00328	2125.14	0.00361	2125.14	0.00472
2123.21	0.000837682	2123.21	0.00141	2123.21	0.00205	2123.21	0.00276	2123.21	0.00328	2123.21	0.00328	2123.21	0.00361	2123.21	0.00472
2121.28	0.000829618	2121.28	0.00142	2121.28	0.00206	2121.28	0.00277	2121.28	0.00329	2121.28	0.00329	2121.28	0.00362	2121.28	0.00472
2119.35	0.000824083	2119.35	0.00143	2119.35	0.00207	2119.35	0.00278	2119.35	0.0033	2119.35	0.0033	2119.35	0.00363	2119.35	0.00473
2117.42	0.000823432	2117.42	0.00144	2117.42	0.00207	2117.42	0.00278	2117.42	0.00331	2117.42	0.00331	2117.42	0.00364	2117.42	0.00473
2115.5	0.000826705	2115.5	0.00144	2115.5	0.00208	2115.5	0.00279	2115.5	0.00332	2115.5	0.00332	2115.5	0.00364	2115.5	0.00474
2113.57	0.000829568	2113.57	0.00145	2113.57	0.00209	2113.57	0.0028	2113.57	0.00332	2113.57	0.00332	2113.57	0.00365	2113.57	0.00475
2111.64	0.000830131	2111.64	0.00146	2111.64	0.00211	2111.64	0.00281	2111.64	0.00332	2111.64	0.00332	2111.64	0.00366	2111.64	0.00476
2109.71	0.000826443	2109.71	0.00146	2109.71	0.00212	2109.71	0.0028	2109.71	0.00331	2109.71	0.00331	2109.71	0.00367	2109.71	0.00476
2107.78	0.000818415	2107.78	0.00146	2107.78	0.00212	2107.78	0.00279	2107.78	0.0033	2107.78	0.0033	2107.78	0.00366	2107.78	0.00475
2105.85	0.000807457	2105.85	0.00145	2105.85	0.00212	2105.85	0.00277	2105.85	0.00328	2105.85	0.00328	2105.85	0.00365	2105.85	0.00474
2103.92	0.000795002	2103.92	0.00145	2103.92	0.00211	2103.92	0.00276	2103.92	0.00327	2103.92	0.00327	2103.92	0.00365	2103.92	0.00473
2102	0.000783629	2102	0.00146	2102	0.00209	2102	0.00275	2102	0.00326	2102	0.00326	2102	0.00364	2102	0.00471
2100.07	0.00077595	2100.07	0.00146	2100.07	0.00208	2100.07	0.00274	2100.07	0.00325	2100.07	0.00325	2100.07	0.00363	2100.07	0.00471
2098.14	0.000771259	2098.14	0.00146	2098.14	0.00208	2098.14	0.00274	2098.14	0.00325	2098.14	0.00325	2098.14	0.00363	2098.14	0.0047
2096.21	0.000766185	2096.21	0.00145	2096.21	0.00207	2096.21	0.00273	2096.21	0.00324	2096.21	0.00324	2096.21	0.00363	2096.21	0.00469
2094.28	0.000760216	2094.28	0.00144	2094.28	0.00205	2094.28	0.00273	2094.28	0.00323	2094.28	0.00323	2094.28	0.00362	2094.28	0.00467
2092.35	0.0007546	2092.35	0.00143	2092.35	0.00203	2092.35	0.00272	2092.35	0.00323	2092.35	0.00323	2092.35	0.00362	2092.35	0.00466
2090.43	0.000750177	2090.43	0.00143	2090.43	0.00201	2090.43	0.00271	2090.43	0.00322	2090.43	0.00322	2090.43	0.00361	2090.43	0.00464
2088.5	0.000747787	2088.5	0.00142	2088.5	0.002	2088.5	0.00271	2088.5	0.00322	2088.5	0.00322	2088.5	0.00361	2088.5	0.00463
2086.57	0.000746659	2086.57	0.00141	2086.57	0.00199	2086.57	0.00272	2086.57	0.00321	2086.57	0.00321	2086.57	0.0036	2086.57	0.00461
2084.64	0.000748761	2084.64	0.0014	2084.64	0.00198	2084.64	0.00273	2084.64	0.00322	2084.64	0.00322	2084.64	0.0036	2084.64	0.0046
2082.71	0.000753021	2082.71	0.00139	2082.71	0.00197	2082.71	0.00275	2082.71	0.00322	2082.71	0.00322	2082.71	0.00359	2082.71	0.00458
2080.78	0.000759954	2080.78	0.00139	2080.78	0.00197	2080.78	0.00276	2080.78	0.00323	2080.78	0.00323	2080.78	0.00359	2080.78	0.00456
2078.86	0.000768424	2078.86	0.00139	2078.86	0.00197	2078.86	0.00277	2078.86	0.00324	2078.86	0.00324	2078.86	0.00359	2078.86	0.00455
2076.93	0.000777306	2076.93	0.00138	2076.93	0.00197	2076.93	0.00278	2076.93	0.00324	2076.93	0.00324	2076.93	0.00358	2076.93	0.00453
2075	0.000781049	2075	0.00138	2075	0.00198	2075	0.00279	2075	0.00324	2075	0.00324	2075	0.00357	2075	0.00452
2073.07	0.000777954	2073.07	0.00138	2073.07	0.00198	2073.07	0.00278	2073.07	0.00324	2073.07	0.00324	2073.07	0.00356	2073.07	0.00451
2071.14	0.000772534	2071.14	0.00137	2071.14	0.00199	2071.14	0.00277	2071.14	0.00324	2071.14	0.00324	2071.14	0.00356	2071.14	0.0045
2069.21	0.000773096	2069.21	0.00137	2069.21	0.00199	2069.21	0.00276	2069.21	0.00323	2069.21	0.00323	2069.21	0.00355	2069.21	0.00448
2067.28	0.000779163	2067.28	0.00138	2067.28	0.00199	2067.28	0.00276	2067.28	0.00323	2067.28	0.00323	2067.28	0.00354	2067.28	0.00448
2065.36	0.000784148	2065.36	0.00139	2065.36	0.00199	2065.36	0.00275	2065.36	0.00324	2065.36	0.00324	2065.36	0.00354	2065.36	0.00447
2063.43	0.000788522	2063.43	0.0014	2063.43	0.002	2063.43	0.00275	2063.43	0.00323	2063.43	0.00323	2063.43	0.00355	2063.43	0.00448
2061.5	0.000793465	2061.5	0.00141	2061.5	0.00201	2061.5	0.00274	2061.5	0.00323	2061.5	0.00323	2061.5	0.00356	2061.5	0.00449
2059.57	0.000797849	2059.57	0.00142	2059.57	0.00202	2059.57	0.00273	2059.57	0.00323	2059.57	0.00323	2059.57	0.00357	2059.57	0.00449
2057.64	0.000798493	2057.64	0.00143	2057.64	0.00203	2057.64	0.00272	2057.64	0.00322	2057.64	0.00322	2057.64	0.00357	2057.64	0.00449
2055.71	0.000799647	2055.71	0.00143	2055.71	0.00203	2055.71	0.00271	2055.71	0.00321	2055.71	0.00321	2055.71	0.00357	2055.71	0.00448
2053.79	0.000803573	2053.79	0.00144	2053.79	0.00203	2053.79	0.00269	2053.79	0.00321	2053.79	0.00321	2053.79	0.00357	2053.79	0.00448
2051.86	0.000810356	2051.86	0.00145	2051.86	0.00203	2051.86	0.00269	2051.86	0.0032	2051.86	0.0032	2051.86	0.00357	2051.86	0.00448
2049.93	0.000814926	2049.93	0.00145	2049.93	0.00204	2049.93	0.00268	2049.93	0.0032	2049.93	0.0032	2049.93	0.00357	2049.93	0.00448
2048	0.000815198	2048	0.00145	2048	0.00204	2048	0.00268	2048	0.00319	2048	0.00319	2048	0.00358	2048	0.00447
2046.07	0.000814766	2046.07	0.00144	2046.07	0.00204	2046.07	0.00268	2046.07	0.00318	2046.07	0.00318	2046.07	0.00357	2046.07	0.00446
2044.14	0.000814178	2044.14	0.00144	2044.14	0.00203	2044.14	0.00268	2044.14	0.00316	2044.14	0.00316	2044.14	0.00356	2044.14	0.00444
2042.21	0.000813485	2042.21	0.00143	2042.21	0.00203	2042.21	0.00268	2042.21	0.00315	2042.21	0.00315	2042.21	0.00355	2042.21	0.00442
2040.29	0.000814211	2040.29	0.00143	2040.29	0.00202	2040.29	0.00268	2040.29	0.00315	2040.29	0.00315	2040.29	0.00353	2040.29	0.00441
2038.36	0.000814871	2038.36	0.00142	2038.36	0.00201	2038.36	0.00268	2038.36	0.00315	2038.36	0.00315	2038.36	0.00351	2038.36	0.00441
2036.43	0.000812952	2036.43	0.00141	2036.43	0.002	2036.43	0.00269	2036.43	0.00315	2036.43	0.00315	2036.43	0.0035	2036.43	0.0044
2034.5	0.000811183	2034.5	0.0014	2034.5	0.00199	2034.5	0.00269	2034.5	0.00315	2034.5	0.00315	2034.5	0.00348	2034.5	0.00439
2032.57	0.000812455	2032.57	0.00139	2032.57	0.00199	2032.57	0.00269	2032.57	0.00314	2032.57	0.00314	2032.57	0.00346	2032.57	0.00437
2030.64	0.000816123	2030.64	0.00139	2030.64	0.00199	2030.64	0.00269	2030.64	0.00314	2030.64	0.00314	2030.64	0.00345	2030.64	0.00434
2028.72	0.000816787	2028.72	0.00138	2028.72	0.00199	2028.72	0.00269	2028.72	0.00313	2028.72	0.00313	2028.72	0.00344	2028.72	0.00432
2026.79	0.000813171	2026.79	0.00137	2026.79	0.00198	2026.79	0.00269	2026.79	0.00312	2026.79	0.00312	2026.79	0.00342	2026.79	0.0043
2024.86	0.000808725	2024.86	0.00137	2024.86	0.00198	2024.86	0.00269	2024.86	0.00311	2024.86	0.00311	2024.86	0.0034	2024.86	0.00428
2022.93	0.000805381	2022.93	0.00137	2022.93	0.00198	2022.93	0.00268	2022.93	0.0031	2022.93	0.0031	2022.93	0.0034	2022.93	0.00427
2021	0.000802988	2021	0.00137	2021	0.00198	2021	0.00268	2021	0.00309	2021	0.00309	2021	0.00339	2021	0.00425
2019.07	0.000800615	2019.07	0.00137	2019.07	0.00197	2019.07	0.00267	2019.07	0.00308	2019.07	0.00308	2019.07	0.00338	2019.07	0.00423
2017.15	0.000800843	2017.15	0.00137	2017.15	0.00197	2017.15	0.00267	2017.15	0.00308	2017.15	0.00308	2017.15	0.00338	2017.15	0.00421
2015.22	0.000801079	2015.22	0.00137	2015.22	0.00196	2015.22	0.00266	2015.22	0.00307	2015.22	0.00307	2015.22	0.00338	2015.22	0.0042
2013.29	0.000797457	2013.29	0.00137	2013.29	0.00195	2013.29	0.00265	2013.29	0.00307	2013.29	0.00307	2013.29	0.00338	2013.29	0.0042
2011.36	0.000788529	2011.36	0.00135	2011.36	0.00193	2011.36	0.00263	2011.36	0.00307	2011.36	0.00307	2011.36	0.00339	2011.36	0.0042
2009.43	0.000779892	2009.43	0.00134	2009.43	0.00191	2009.43	0.00262	2009.43	0.00307	2009.43	0.00307	2009.43	0.00339	2009.43	0.00419
2007.5	0.000777669	2007.5	0.00134	2007.5	0.0019	2007.5	0.00261	2007.5	0.00306	2007.5	0.00306	2007.5	0.00338	2007.5	0.00417
2005.57	0.000781769	2005.57	0.00135	2005.57	0.0019	2005.57	0.00261	2005.57	0.00306	2005.57	0.00306	2005.57	0.00337	2005.57	0.00414
2003.65	0.000786293	2003.65	0.00136	2003.65	0.0019	2003.65	0.00261	2003.65	0.00306	2003.65	0.00306	2003.65	0.00336	2003.65	0.00412
2001.72	0.000784861	2001.72	0.00136	2001.72	0.0019	2001.72	0.00261	2001.72	0.00307	2001.72	0.00307	2001.72	0.00335	2001.72	0.00409
1999.79	0.000775018	1999.79	0.00136	1999.79	0.0019	1999.79	0.00261	1999.79	0.00307	1999.79	0.00307	1999.79	0.00333	1999.79	0.00405
1997.86	0.000762167	1997.86	0.00135	1997.86	0.00189	1997.86	0.0026	1997.86	0.00305	1997.86	0.00305	1997.86	0.00332	1997.86	0.00401
1995.93	0.000750863	1995.93	0.00134	1995.93	0.00189	1995.93	0.00259	1995.93	0.00303	1995.93	0.00303	1995.93	0.0033	1995.93	0.00397
1994	0.00074375	1994	0.00133	1994	0.00189	1994	0.00258	1994	0.00301	1994	0.00301	1994	0.00329	1994	0.00394
1992.08	0.000742037	1992.08	0.00132	1992.08	0.00191	1992.08	0.00257	1992.08	0.003	1992.08	0.003	1992.08	0.00329	1992.08	0.00392
1990.15	0.00073964	1990.15	0.00132	1990.15	0.00191	1990.15	0.00255	1990.15	0.00299	1990.15	0.00299	1990.15	0.00329	1990.15	0.00391
1988.22	0.000731236	1988.22	0.00131	1988.22	0.00191	1988.22	0.00254	1988.22	0.00298	1988.22	0.00298	1988.22	0.00329	1988.22	0.00391
1986.29	0.000721935	1986.29	0.0013	1986.29	0.0019	1986.29	0.00252	1986.29	0.00297	1986.29	0.00297	1986.29	0.00329	1986.29	0.00391
1984.36	0.000719604	1984.36	0.0013	1984.36	0.00189	1984.36	0.00251	1984.36	0.00296	1984.36	0.00296	1984.36	0.00329	1984.36	0.00391
1982.43	0.000723315	1982.43	0.00131	1982.43	0.00189	1982.43	0.00251	1982.43	0.00295	1982.43	0.00295	1982.43	0.00329	1982.43	0.0039
1980.5	0.00072578	1980.5	0.00133	1980.5	0.00189	1980.5	0.00251	1980.5	0.00295	1980.5	0.00295	1980.5	0.00329	1980.5	0.0039
1978.58	0.000723073	1978.58	0.00134	1978.58	0.00189	1978.58	0.0025	1978.58	0.00295	1978.58	0.00295	1978.58	0.00329	1978.58	0.0039
1976.65	0.000715423	1976.65	0.00134	1976.65	0.00189	1976.65	0.00249	1976.65	0.00294	1976.65	0.00294	1976.65	0.0033	1976.65	0.0039
1974.72	0.000707774	1974.72	0.00134	1974.72	0.00187	1974.72	0.00248	1974.72	0.00294	1974.72	0.00294	1974.72	0.0033	1974.72	0.00392
1972.79	0.00070541	1972.79	0.00134	1972.79	0.00186	1972.79	0.00247	1972.79	0.00294	1972.79	0.00294	1972.79	0.00329	1972.79	0.00392
1970.86	0.000708905	1970.86	0.00135	1970.86	0.00186	1970.86	0.00248	1970.86	0.00294	1970.86	0.00294	1970.86	0.00328	1970.86	0.0039
1968.93	0.000715018	1968.93	0.00136	1968.93	0.00186	1968.93	0.00249	1968.93	0.00294	1968.93	0.00294	1968.93	0.00327	1968.93	0.00388
1967.01	0.000719297	1967.01	0.00137	1967.01	0.00186	1967.01	0.0025	1967.01	0.00294	1967.01	0.00294	1967.01	0.00326	1967.01	0.00386
1965.08	0.000716839	1965.08	0.00136	1965.08	0.00185	1965.08	0.0025	1965.08	0.00294	1965.08	0.00294	1965.08	0.00325	1965.08	0.00385
1963.15	0.0007044	1963.15	0.00134	1963.15	0.00183	1963.15	0.00249	1963.15	0.00294	1963.15	0.00294	1963.15	0.00324	1963.15	0.00385
1961.22	0.000688581	1961.22	0.00132	1961.22	0.00181	1961.22	0.00248	1961.22	0.00293	1961.22	0.00293	1961.22	0.00323	1961.22	0.00384
1959.29	0.000681049	1959.29	0.00131	1959.29	0.00182	1959.29	0.00249	1959.29	0.00292	1959.29	0.00292	1959.29	0.0032	1959.29	0.00381
1957.36	0.000684904	1957.36	0.00132	1957.36	0.00184	1957.36	0.00251	1957.36	0.00291	1957.36	0.00291	1957.36	0.00319	1957.36	0.00377
1955.44	0.000697009	1955.44	0.00133	1955.44	0.00187	1955.44	0.00253	1955.44	0.0029	1955.44	0.0029	1955.44	0.00317	1955.44	0.00374
1953.51	0.00070765	1953.51	0.00134	1953.51	0.00189	1953.51	0.00255	1953.51	0.0029	1953.51	0.0029	1953.51	0.00317	1953.51	0.00371
1951.58	0.000707914	1951.58	0.00134	1951.58	0.00189	1951.58	0.00255	1951.58	0.00289	1951.58	0.00289	1951.58	0.00317	1951.58	0.00369
1949.65	0.000703517	1949.65	0.00133	1949.65	0.0019	1949.65	0.00255	1949.65	0.00289	1949.65	0.00289	1949.65	0.00316	1949.65	0.00367
1947.72	0.000705518	1947.72	0.00133	1947.72	0.0019	1947.72	0.00255	1947.72	0.00288	1947.72	0.00288	1947.72	0.00315	1947.72	0.00365
1945.79	0.000713298	1945.79	0.00133	1945.79	0.00191	1945.79	0.00255	1945.79	0.00287	1945.79	0.00287	1945.79	0.00314	1945.79	0.00362
1943.86	0.000717875	1943.86	0.00133	1943.86	0.00191	1943.86	0.00254	1943.86	0.00287	1943.86	0.00287	1943.86	0.00314	1943.86	0.00361
1941.94	0.000717332	1941.94	0.00131	1941.94	0.0019	1941.94	0.00253	1941.94	0.00287	1941.94	0.00287	1941.94	0.00315	1941.94	0.00362
1940.01	0.000718506	1940.01	0.0013	1940.01	0.00189	1940.01	0.00251	1940.01	0.00287	1940.01	0.00287	1940.01	0.00315	1940.01	0.00363
1938.08	0.000724877	1938.08	0.00129	1938.08	0.00188	1938.08	0.0025	1938.08	0.00287	1938.08	0.00287	1938.08	0.00315	1938.08	0.00363
1936.15	0.000737169	1936.15	0.00129	1936.15	0.00188	1936.15	0.0025	1936.15	0.00287	1936.15	0.00287	1936.15	0.00315	1936.15	0.00363
1934.22	0.000754583	1934.22	0.00131	1934.22	0.00189	1934.22	0.00251	1934.22	0.00287	1934.22	0.00287	1934.22	0.00313	1934.22	0.00359
1932.29	0.000769676	1932.29	0.00131	1932.29	0.00189	1932.29	0.00252	1932.29	0.00288	1932.29	0.00288	1932.29	0.00311	1932.29	0.00355
1930.37	0.000777496	1930.37	0.00131	1930.37	0.00188	1930.37	0.00251	1930.37	0.00288	1930.37	0.00288	1930.37	0.0031	1930.37	0.00353
1928.44	0.000782723	1928.44	0.0013	1928.44	0.00186	1928.44	0.00251	1928.44	0.00288	1928.44	0.00288	1928.44	0.00309	1928.44	0.00352
1926.51	0.000787182	1926.51	0.0013	1926.51	0.00185	1926.51	0.00251	1926.51	0.00288	1926.51	0.00288	1926.51	0.00307	1926.51	0.00351
1924.58	0.00078882	1924.58	0.00131	1924.58	0.00184	1924.58	0.00252	1924.58	0.00287	1924.58	0.00287	1924.58	0.00305	1924.58	0.00348
1922.65	0.000791062	1922.65	0.00133	1922.65	0.00186	1922.65	0.00253	1922.65	0.00286	1922.65	0.00286	1922.65	0.00302	1922.65	0.00342
1920.72	0.000795263	1920.72	0.00135	1920.72	0.00189	1920.72	0.00255	1920.72	0.00285	1920.72	0.00285	1920.72	0.00299	1920.72	0.00336
1918.79	0.000797493	1918.79	0.00138	1918.79	0.00191	1918.79	0.00257	1918.79	0.00284	1918.79	0.00284	1918.79	0.00297	1918.79	0.00331
1916.87	0.000794027	1916.87	0.00139	1916.87	0.00192	1916.87	0.00258	1916.87	0.00283	1916.87	0.00283	1916.87	0.00297	1916.87	0.0033
1914.94	0.000782592	1914.94	0.00139	1914.94	0.00191	1914.94	0.00258	1914.94	0.00283	1914.94	0.00283	1914.94	0.00298	1914.94	0.00331
1913.01	0.000764387	1913.01	0.00138	1913.01	0.0019	1913.01	0.00257	1913.01	0.00282	1913.01	0.00282	1913.01	0.00299	1913.01	0.00333
1911.08	0.000746084	1911.08	0.00136	1911.08	0.00189	1911.08	0.00255	1911.08	0.00281	1911.08	0.00281	1911.08	0.00301	1911.08	0.00335
1909.15	0.000732893	1909.15	0.00134	1909.15	0.00188	1909.15	0.00253	1909.15	0.00281	1909.15	0.00281	1909.15	0.00303	1909.15	0.00339
1907.22	0.000727068	1907.22	0.00132	1907.22	0.00186	1907.22	0.00251	1907.22	0.00281	1907.22	0.00281	1907.22	0.00306	1907.22	0.00344
1905.3	0.000724246	1905.3	0.00131	1905.3	0.00185	1905.3	0.00251	1905.3	0.00281	1905.3	0.00281	1905.3	0.00307	1905.3	0.00346
1903.37	0.00072372	1903.37	0.00131	1903.37	0.00185	1903.37	0.00251	1903.37	0.00281	1903.37	0.00281	1903.37	0.00308	1903.37	0.00347
1901.44	0.000729915	1901.44	0.00131	1901.44	0.00186	1901.44	0.00252	1901.44	0.00281	1901.44	0.00281	1901.44	0.00308	1901.44	0.00346
1899.51	0.00074303	1899.51	0.00132	1899.51	0.00187	1899.51	0.00253	1899.51	0.00281	1899.51	0.00281	1899.51	0.00307	1899.51	0.00345
1897.58	0.000757522	1897.58	0.00134	1897.58	0.00188	1897.58	0.00254	1897.58	0.00282	1897.58	0.00282	1897.58	0.00306	1897.58	0.00343
1895.65	0.000768908	1895.65	0.00135	1895.65	0.00189	1895.65	0.00255	1895.65	0.00282	1895.65	0.00282	1895.65	0.00305	1895.65	0.0034
1893.73	0.000773102	1893.73	0.00135	1893.73	0.00188	1893.73	0.00254	1893.73	0.00282	1893.73	0.00282	1893.73	0.00304	1893.73	0.0034
1891.8	0.000770203	1891.8	0.00134	1891.8	0.00185	1891.8	0.00252	1891.8	0.00282	1891.8	0.00282	1891.8	0.00305	1891.8	0.00342
1889.87	0.000761952	1889.87	0.00131	1889.87	0.00181	1889.87	0.00249	1889.87	0.00283	1889.87	0.00283	1889.87	0.00306	1889.87	0.00346
1887.94	0.000751072	1887.94	0.00128	1887.94	0.00178	1887.94	0.00245	1887.94	0.00283	1887.94	0.00283	1887.94	0.00306	1887.94	0.00349
1886.01	0.00074998	1886.01	0.00129	1886.01	0.00177	1886.01	0.00245	1886.01	0.00282	1886.01	0.00282	1886.01	0.00305	1886.01	0.00347
1884.08	0.000762592	1884.08	0.00132	1884.08	0.00181	1884.08	0.00248	1884.08	0.00281	1884.08	0.00281	1884.08	0.00302	1884.08	0.00342
1882.15	0.000776532	1882.15	0.00135	1882.15	0.00186	1882.15	0.00252	1882.15	0.0028	1882.15	0.0028	1882.15	0.00299	1882.15	0.00335
1880.23	0.000784855	1880.23	0.00138	1880.23	0.0019	1880.23	0.00255	1880.23	0.0028	1880.23	0.0028	1880.23	0.00297	1880.23	0.0033
1878.3	0.00079066	1878.3	0.0014	1878.3	0.00192	1878.3	0.00257	1878.3	0.0028	1878.3	0.0028	1878.3	0.00296	1878.3	0.00326
1876.37	0.000798813	1876.37	0.00142	1876.37	0.00195	1876.37	0.00258	1876.37	0.0028	1876.37	0.0028	1876.37	0.00295	1876.37	0.00324
1874.44	0.000806447	1874.44	0.00143	1874.44	0.00197	1874.44	0.00259	1874.44	0.0028	1874.44	0.0028	1874.44	0.00294	1874.44	0.00321
1872.51	0.000813508	1872.51	0.00144	1872.51	0.002	1872.51	0.00259	1872.51	0.0028	1872.51	0.0028	1872.51	0.00293	1872.51	0.00319
1870.58	0.000822383	1870.58	0.00144	1870.58	0.00202	1870.58	0.0026	1870.58	0.00279	1870.58	0.00279	1870.58	0.00293	1870.58	0.00318
1868.66	0.000827757	1868.66	0.00144	1868.66	0.00203	1868.66	0.0026	1868.66	0.00279	1868.66	0.00279	1868.66	0.00293	1868.66	0.00316
1866.73	0.000823992	1866.73	0.00144	1866.73	0.00202	1866.73	0.0026	1866.73	0.00279	1866.73	0.00279	1866.73	0.00293	1866.73	0.00317
1864.8	0.000815152	1864.8	0.00141	1864.8	0.00198	1864.8	0.00258	1864.8	0.00279	1864.8	0.00279	1864.8	0.00295	1864.8	0.0032
1862.87	0.000813338	1862.87	0.00139	1862.87	0.00195	1862.87	0.00256	1862.87	0.00279	1862.87	0.00279	1862.87	0.00296	1862.87	0.00322
1860.94	0.00081948	1860.94	0.0014	1860.94	0.00195	1860.94	0.00257	1860.94	0.00278	1860.94	0.00278	1860.94	0.00296	1860.94	0.0032
1859.01	0.000822174	1859.01	0.00142	1859.01	0.00196	1859.01	0.00258	1859.01	0.00277	1859.01	0.00277	1859.01	0.00295	1859.01	0.00316
1857.08	0.000817015	1857.08	0.00143	1857.08	0.00197	1857.08	0.00259	1857.08	0.00275	1857.08	0.00275	1857.08	0.00295	1857.08	0.00313
1855.16	0.000806666	1855.16	0.00143	1855.16	0.00196	1855.16	0.00258	1855.16	0.00273	1855.16	0.00273	1855.16	0.00295	1855.16	0.00312
1853.23	0.000791958	1853.23	0.00141	1853.23	0.00194	1853.23	0.00255	1853.23	0.00273	1853.23	0.00273	1853.23	0.00296	1853.23	0.00314
1851.3	0.000772154	1851.3	0.00138	1851.3	0.0019	1851.3	0.00253	1851.3	0.00273	1851.3	0.00273	1851.3	0.00298	1851.3	0.00318
1849.37	0.000756133	1849.37	0.00136	1849.37	0.00189	1849.37	0.00251	1849.37	0.00273	1849.37	0.00273	1849.37	0.00298	1849.37	0.00321
1847.44	0.00075998	1847.44	0.00139	1847.44	0.00192	1847.44	0.00254	1847.44	0.00272	1847.44	0.00272	1847.44	0.00295	1847.44	0.00316
1845.51	0.000779	1845.51	0.00144	1845.51	0.00199	1845.51	0.00259	1845.51	0.00271	1845.51	0.00271	1845.51	0.00291	1845.51	0.00306
1843.59	0.00080119	1843.59	0.00149	1843.59	0.00206	1843.59	0.00264	1843.59	0.0027	1843.59	0.0027	1843.59	0.00286	1843.59	0.00296
1841.66	0.000825734	1841.66	0.00154	1841.66	0.00213	1841.66	0.00268	1841.66	0.0027	1841.66	0.0027	1841.66	0.00282	1841.66	0.00287
1839.73	0.00085184	1839.73	0.00159	1839.73	0.0022	1839.73	0.00272	1839.73	0.0027	1839.73	0.0027	1839.73	0.00278	1839.73	0.00279
1837.8	0.000874204	1837.8	0.00162	1837.8	0.00225	1837.8	0.00275	1837.8	0.0027	1837.8	0.0027	1837.8	0.00275	1837.8	0.00273
1835.87	0.000887048	1835.87	0.00164	1835.87	0.00228	1835.87	0.00277	1835.87	0.0027	1835.87	0.0027	1835.87	0.00273	1835.87	0.0027
1833.94	0.000889526	1833.94	0.00163	1833.94	0.00229	1833.94	0.00276	1833.94	0.0027	1833.94	0.0027	1833.94	0.00274	1833.94	0.00271
1832.02	0.000880977	1832.02	0.00161	1832.02	0.00227	1832.02	0.00273	1832.02	0.0027	1832.02	0.0027	1832.02	0.00276	1832.02	0.00277
1830.09	0.000865119	1830.09	0.00157	1830.09	0.00222	1830.09	0.00269	1830.09	0.00272	1830.09	0.00272	1830.09	0.0028	1830.09	0.00285
1828.16	0.000854671	1828.16	0.00154	1828.16	0.00217	1828.16	0.00266	1828.16	0.00273	1828.16	0.00273	1828.16	0.00284	1828.16	0.00294
1826.23	0.00085714	1826.23	0.00153	1826.23	0.00214	1826.23	0.00265	1826.23	0.00275	1826.23	0.00275	1826.23	0.00286	1826.23	0.00298
1824.3	0.000867908	1824.3	0.00154	1824.3	0.00214	1824.3	0.00267	1824.3	0.00275	1824.3	0.00275	1824.3	0.00287	1824.3	0.00298
1822.37	0.000874178	1822.37	0.00155	1822.37	0.00215	1822.37	0.00268	1822.37	0.00275	1822.37	0.00275	1822.37	0.00287	1822.37	0.00298
1820.44	0.000866868	1820.44	0.00154	1820.44	0.00213	1820.44	0.00268	1820.44	0.00276	1820.44	0.00276	1820.44	0.00289	1820.44	0.00303
1818.52	0.000850203	1818.52	0.00152	1818.52	0.00211	1818.52	0.00266	1818.52	0.00277	1818.52	0.00277	1818.52	0.00292	1818.52	0.00308
1816.59	0.000830503	1816.59	0.0015	1816.59	0.00208	1816.59	0.00265	1816.59	0.00278	1816.59	0.00278	1816.59	0.00294	1816.59	0.00314
1814.66	0.000805482	1814.66	0.00148	1814.66	0.00205	1814.66	0.00263	1814.66	0.00279	1814.66	0.00279	1814.66	0.00296	1814.66	0.0032
1812.73	0.000773531	1812.73	0.00144	1812.73	0.002	1812.73	0.0026	1812.73	0.0028	1812.73	0.0028	1812.73	0.00298	1812.73	0.00328
1810.8	0.000752703	1810.8	0.00141	1810.8	0.00198	1810.8	0.00259	1810.8	0.00281	1810.8	0.00281	1810.8	0.00299	1810.8	0.00331
1808.87	0.000766058	1808.87	0.00145	1808.87	0.00204	1808.87	0.00263	1808.87	0.00281	1808.87	0.00281	1808.87	0.00295	1808.87	0.00323
1806.95	0.00080475	1806.95	0.00152	1806.95	0.00214	1806.95	0.00271	1806.95	0.00281	1806.95	0.00281	1806.95	0.00288	1806.95	0.00308
1805.02	0.000848209	1805.02	0.00159	1805.02	0.00225	1805.02	0.00279	1805.02	0.00281	1805.02	0.00281	1805.02	0.00283	1805.02	0.00295
1803.09	0.000884564	1803.09	0.00165	1803.09	0.00234	1803.09	0.00286	1803.09	0.00281	1803.09	0.00281	1803.09	0.00278	1803.09	0.00284
1801.16	0.000909297	1801.16	0.00169	1801.16	0.0024	1801.16	0.00291	1801.16	0.00281	1801.16	0.00281	1801.16	0.00276	1801.16	0.00277
1799.23	0.000928101	1799.23	0.0017	1799.23	0.00243	1799.23	0.00293	1799.23	0.00281	1799.23	0.00281	1799.23	0.00274	1799.23	0.00272
1797.3	0.000946878	1797.3	0.00172	1797.3	0.00246	1797.3	0.00295	1797.3	0.00281	1797.3	0.00281	1797.3	0.00273	1797.3	0.00269
1795.37	0.00095762	1795.37	0.00172	1795.37	0.00246	1795.37	0.00295	1795.37	0.00281	1795.37	0.00281	1795.37	0.00274	1795.37	0.0027
1793.45	0.000951523	1793.45	0.00169	1793.45	0.00242	1793.45	0.00292	1793.45	0.00282	1793.45	0.00282	1793.45	0.00277	1793.45	0.00275
1791.52	0.00094032	1791.52	0.00167	1791.52	0.00239	1791.52	0.0029	1791.52	0.00283	1791.52	0.00283	1791.52	0.0028	1791.52	0.00282
1789.59	0.000946711	1789.59	0.00169	1789.59	0.00239	1789.59	0.00291	1789.59	0.00283	1789.59	0.00283	1789.59	0.0028	1789.59	0.00282
1787.66	0.000972883	1787.66	0.00174	1787.66	0.00244	1787.66	0.00295	1787.66	0.00283	1787.66	0.00283	1787.66	0.00278	1787.66	0.00276
1785.73	0.001	1785.73	0.00179	1785.73	0.00249	1785.73	0.003	1785.73	0.00283	1785.73	0.00283	1785.73	0.00277	1785.73	0.0027
1783.8	0.00102	1783.8	0.00183	1783.8	0.00252	1783.8	0.00304	1783.8	0.00283	1783.8	0.00283	1783.8	0.00276	1783.8	0.00267
1781.88	0.00103	1781.88	0.00184	1781.88	0.00254	1781.88	0.00306	1781.88	0.00284	1781.88	0.00284	1781.88	0.00277	1781.88	0.00267
1779.95	0.00103	1779.95	0.00186	1779.95	0.00255	1779.95	0.00308	1779.95	0.00284	1779.95	0.00284	1779.95	0.00278	1779.95	0.00267
1778.02	0.00103	1778.02	0.00189	1778.02	0.00257	1778.02	0.00309	1778.02	0.00284	1778.02	0.00284	1778.02	0.00278	1778.02	0.00267
1776.09	0.00103	1776.09	0.0019	1776.09	0.00257	1776.09	0.0031	1776.09	0.00285	1776.09	0.00285	1776.09	0.00279	1776.09	0.00268
1774.16	0.00103	1774.16	0.00191	1774.16	0.00258	1774.16	0.00312	1774.16	0.00286	1774.16	0.00286	1774.16	0.0028	1774.16	0.00269
1772.23	0.00103	1772.23	0.00193	1772.23	0.0026	1772.23	0.00314	1772.23	0.00287	1772.23	0.00287	1772.23	0.0028	1772.23	0.00268
1770.31	0.00104	1770.31	0.00195	1770.31	0.00262	1770.31	0.00317	1770.31	0.00288	1770.31	0.00288	1770.31	0.00281	1770.31	0.00269
1768.38	0.00105	1768.38	0.00196	1768.38	0.00262	1768.38	0.00317	1768.38	0.0029	1768.38	0.0029	1768.38	0.00284	1768.38	0.00273
1766.45	0.00105	1766.45	0.00197	1766.45	0.00263	1766.45	0.00318	1766.45	0.00291	1766.45	0.00291	1766.45	0.00286	1766.45	0.00276
1764.52	0.00106	1764.52	0.00199	1764.52	0.00267	1764.52	0.00321	1764.52	0.00292	1764.52	0.00292	1764.52	0.00287	1764.52	0.00276
1762.59	0.00107	1762.59	0.00201	1762.59	0.0027	1762.59	0.00323	1762.59	0.00292	1762.59	0.00292	1762.59	0.00287	1762.59	0.00274
1760.66	0.00109	1760.66	0.00203	1760.66	0.00274	1760.66	0.00326	1760.66	0.00293	1760.66	0.00293	1760.66	0.00288	1760.66	0.00272
1758.73	0.0011	1758.73	0.00205	1758.73	0.00276	1758.73	0.00327	1758.73	0.00293	1758.73	0.00293	1758.73	0.00289	1758.73	0.00272
1756.81	0.00111	1756.81	0.00205	1756.81	0.00278	1756.81	0.00328	1756.81	0.00294	1756.81	0.00294	1756.81	0.0029	1756.81	0.00273
1754.88	0.00111	1754.88	0.00205	1754.88	0.00278	1754.88	0.00328	1754.88	0.00295	1754.88	0.00295	1754.88	0.00291	1754.88	0.00279
1752.95	0.00112	1752.95	0.00206	1752.95	0.0028	1752.95	0.00329	1752.95	0.00295	1752.95	0.00295	1752.95	0.00292	1752.95	0.00281
1751.02	0.00116	1751.02	0.00214	1751.02	0.00291	1751.02	0.00337	1751.02	0.00294	1751.02	0.00294	1751.02	0.00287	1751.02	0.00271
1749.09	0.00123	1749.09	0.00226	1749.09	0.00306	1749.09	0.0035	1749.09	0.00294	1749.09	0.00294	1749.09	0.0028	1749.09	0.00254
1747.16	0.00131	1747.16	0.00239	1747.16	0.00322	1747.16	0.00363	1747.16	0.00294	1747.16	0.00294	1747.16	0.00274	1747.16	0.00238
1745.24	0.00136	1745.24	0.00247	1745.24	0.00333	1745.24	0.00373	1745.24	0.00295	1745.24	0.00295	1745.24	0.00271	1745.24	0.0023
1743.31	0.0014	1743.31	0.00252	1743.31	0.00339	1743.31	0.00379	1743.31	0.00297	1743.31	0.00297	1743.31	0.00271	1743.31	0.0023
1741.38	0.00141	1741.38	0.00253	1741.38	0.00341	1741.38	0.00381	1741.38	0.003	1741.38	0.003	1741.38	0.00274	1741.38	0.00237
1739.45	0.00141	1739.45	0.00252	1739.45	0.00339	1739.45	0.00381	1739.45	0.00304	1739.45	0.00304	1739.45	0.0028	1739.45	0.00251
1737.52	0.00138	1737.52	0.00245	1737.52	0.0033	1737.52	0.00375	1737.52	0.0031	1737.52	0.0031	1737.52	0.00291	1737.52	0.00275
1735.59	0.00135	1735.59	0.00238	1735.59	0.0032	1735.59	0.00369	1735.59	0.00315	1735.59	0.00315	1735.59	0.00301	1735.59	0.00301
1733.66	0.00134	1733.66	0.00235	1733.66	0.00315	1733.66	0.00367	1733.66	0.00319	1733.66	0.00319	1733.66	0.00308	1733.66	0.00318
1731.74	0.00133	1731.74	0.00238	1731.74	0.00315	1731.74	0.00369	1731.74	0.00323	1731.74	0.00323	1731.74	0.00312	1731.74	0.00328
1729.81	0.00134	1729.81	0.00243	1729.81	0.0032	1729.81	0.00374	1729.81	0.00325	1729.81	0.00325	1729.81	0.00314	1729.81	0.00331
1727.88	0.00135	1727.88	0.00248	1727.88	0.00326	1727.88	0.00379	1727.88	0.00327	1727.88	0.00327	1727.88	0.00315	1727.88	0.00332
1725.95	0.00135	1725.95	0.00249	1725.95	0.00329	1725.95	0.00383	1725.95	0.0033	1725.95	0.0033	1725.95	0.00318	1725.95	0.00339
1724.02	0.00135	1724.02	0.00248	1724.02	0.00329	1724.02	0.00383	1724.02	0.00334	1724.02	0.00334	1724.02	0.00323	1724.02	0.0035
1722.09	0.00134	1722.09	0.00247	1722.09	0.00328	1722.09	0.00383	1722.09	0.00337	1722.09	0.00337	1722.09	0.00329	1722.09	0.00363
1720.17	0.00132	1720.17	0.00244	1720.17	0.00326	1720.17	0.00381	1720.17	0.00341	1720.17	0.00341	1720.17	0.00334	1720.17	0.00378
1718.24	0.00131	1718.24	0.00243	1718.24	0.00325	1718.24	0.0038	1718.24	0.00344	1718.24	0.00344	1718.24	0.00339	1718.24	0.00393
1716.31	0.00133	1716.31	0.00247	1716.31	0.00329	1716.31	0.00383	1716.31	0.00346	1716.31	0.00346	1716.31	0.00342	1716.31	0.00401
1714.38	0.00139	1714.38	0.00259	1714.38	0.00342	1714.38	0.00394	1714.38	0.00348	1714.38	0.00348	1714.38	0.0034	1714.38	0.00394
1712.45	0.00148	1712.45	0.00278	1712.45	0.00365	1712.45	0.00414	1712.45	0.00348	1712.45	0.00348	1712.45	0.00332	1712.45	0.00375
1710.52	0.00157	1710.52	0.00297	1710.52	0.00388	1710.52	0.00433	1710.52	0.0035	1710.52	0.0035	1710.52	0.00326	1710.52	0.00358
1708.6	0.00163	1708.6	0.00309	1708.6	0.00404	1708.6	0.00446	1708.6	0.00353	1708.6	0.00353	1708.6	0.00324	1708.6	0.00353
1706.67	0.00167	1706.67	0.00315	1706.67	0.00412	1706.67	0.00454	1706.67	0.00358	1706.67	0.00358	1706.67	0.00328	1706.67	0.00362
1704.74	0.00167	1704.74	0.00313	1704.74	0.00411	1704.74	0.00455	1704.74	0.00364	1704.74	0.00364	1704.74	0.00338	1704.74	0.00385
1702.81	0.00166	1702.81	0.00309	1702.81	0.00408	1702.81	0.00453	1702.81	0.00371	1702.81	0.00371	1702.81	0.0035	1702.81	0.00413
1700.88	0.00166	1700.88	0.0031	1700.88	0.0041	1700.88	0.00457	1700.88	0.00378	1700.88	0.00378	1700.88	0.0036	1700.88	0.00435
1698.95	0.0017	1698.95	0.00316	1698.95	0.00419	1698.95	0.00466	1698.95	0.00384	1698.95	0.00384	1698.95	0.00365	1698.95	0.00448
1697.02	0.00176	1697.02	0.00328	1697.02	0.00433	1697.02	0.00479	1697.02	0.0039	1697.02	0.0039	1697.02	0.00368	1697.02	0.00454
1695.1	0.00181	1695.1	0.0034	1695.1	0.00448	1695.1	0.00494	1695.1	0.00395	1695.1	0.00395	1695.1	0.00369	1695.1	0.00457
1693.17	0.00184	1693.17	0.00348	1693.17	0.00458	1693.17	0.00504	1693.17	0.00401	1693.17	0.00401	1693.17	0.00374	1693.17	0.00468
1691.24	0.00184	1691.24	0.00349	1691.24	0.00461	1691.24	0.00509	1691.24	0.00407	1691.24	0.00407	1691.24	0.00383	1691.24	0.00491
1689.31	0.00181	1689.31	0.00345	1689.31	0.00458	1689.31	0.0051	1689.31	0.00415	1689.31	0.00415	1689.31	0.00396	1689.31	0.00523
1687.38	0.0018	1687.38	0.00342	1687.38	0.00456	1687.38	0.0051	1687.38	0.00422	1687.38	0.00422	1687.38	0.00409	1687.38	0.00555
1685.45	0.00179	1685.45	0.00342	1685.45	0.00455	1685.45	0.00513	1685.45	0.0043	1685.45	0.0043	1685.45	0.0042	1685.45	0.00583
1683.53	0.00178	1683.53	0.00342	1683.53	0.00454	1683.53	0.00515	1683.53	0.00438	1683.53	0.00438	1683.53	0.00432	1683.53	0.00612
1681.6	0.00177	1681.6	0.00341	1681.6	0.00451	1681.6	0.00516	1681.6	0.00447	1681.6	0.00447	1681.6	0.00445	1681.6	0.00643
1679.67	0.00178	1679.67	0.00344	1679.67	0.00454	1679.67	0.00521	1679.67	0.00454	1679.67	0.00454	1679.67	0.00455	1679.67	0.00668
1677.74	0.00182	1677.74	0.00351	1677.74	0.00462	1677.74	0.00529	1677.74	0.00462	1677.74	0.00462	1677.74	0.00464	1677.74	0.00686
1675.81	0.00184	1675.81	0.00356	1675.81	0.00467	1675.81	0.00535	1675.81	0.00469	1675.81	0.00469	1675.81	0.00474	1675.81	0.0071
1673.88	0.00182	1673.88	0.00351	1673.88	0.00462	1673.88	0.00534	1673.88	0.00477	1673.88	0.00477	1673.88	0.00488	1673.88	0.00747
1671.95	0.00178	1671.95	0.00339	1671.95	0.00449	1671.95	0.00526	1671.95	0.00484	1671.95	0.00484	1671.95	0.00505	1671.95	0.00791
1670.03	0.00176	1670.03	0.00332	1670.03	0.00442	1670.03	0.00522	1670.03	0.00491	1670.03	0.00491	1670.03	0.0052	1670.03	0.00828
1668.1	0.00176	1668.1	0.00329	1668.1	0.00439	1668.1	0.00522	1668.1	0.005	1668.1	0.005	1668.1	0.00534	1668.1	0.00861
1666.17	0.00178	1666.17	0.00329	1666.17	0.00439	1666.17	0.00523	1666.17	0.00507	1666.17	0.00507	1666.17	0.00546	1666.17	0.00888
1664.24	0.00184	1664.24	0.0034	1664.24	0.00451	1664.24	0.00534	1664.24	0.00514	1664.24	0.00514	1664.24	0.00551	1664.24	0.00895
1662.31	0.00196	1662.31	0.00361	1662.31	0.00476	1662.31	0.00555	1662.31	0.00519	1662.31	0.00519	1662.31	0.00549	1662.31	0.00887
1660.38	0.00206	1660.38	0.00378	1660.38	0.00498	1660.38	0.00573	1660.38	0.00525	1660.38	0.00525	1660.38	0.00548	1660.38	0.00883
1658.46	0.00211	1658.46	0.00388	1658.46	0.00511	1658.46	0.00584	1658.46	0.00531	1658.46	0.00531	1658.46	0.00551	1658.46	0.00892
1656.53	0.00212	1656.53	0.0039	1656.53	0.00514	1656.53	0.00587	1656.53	0.00536	1656.53	0.00536	1656.53	0.00558	1656.53	0.00911
1654.6	0.00211	1654.6	0.00391	1654.6	0.00517	1654.6	0.00589	1654.6	0.0054	1654.6	0.0054	1654.6	0.00565	1654.6	0.00929
1652.67	0.00213	1652.67	0.00398	1652.67	0.00527	1652.67	0.00595	1652.67	0.00543	1652.67	0.00543	1652.67	0.00569	1652.67	0.00935
1650.74	0.00217	1650.74	0.00408	1650.74	0.00541	1650.74	0.00605	1650.74	0.00546	1650.74	0.00546	1650.74	0.00569	1650.74	0.00934
1648.81	0.0022	1648.81	0.00419	1648.81	0.00554	1648.81	0.00616	1648.81	0.0055	1648.81	0.0055	1648.81	0.00569	1648.81	0.00933
1646.89	0.00221	1646.89	0.00425	1646.89	0.0056	1646.89	0.00622	1646.89	0.00554	1646.89	0.00554	1646.89	0.00572	1646.89	0.00939
1644.96	0.0022	1644.96	0.00425	1644.96	0.0056	1644.96	0.00623	1644.96	0.00558	1644.96	0.00558	1644.96	0.00579	1644.96	0.00953
1643.03	0.00218	1643.03	0.00421	1643.03	0.00556	1643.03	0.00621	1643.03	0.00563	1643.03	0.00563	1643.03	0.00588	1643.03	0.00972
1641.1	0.00215	1641.1	0.00416	1641.1	0.00551	1641.1	0.00618	1641.1	0.00568	1641.1	0.00568	1641.1	0.00597	1641.1	0.00989
1639.17	0.00211	1639.17	0.00406	1639.17	0.00542	1639.17	0.00611	1639.17	0.00572	1639.17	0.00572	1639.17	0.00607	1639.17	0.0101
1637.24	0.00204	1637.24	0.0039	1637.24	0.00525	1637.24	0.00598	1637.24	0.00576	1637.24	0.00576	1637.24	0.00619	1637.24	0.01039
1635.31	0.00196	1635.31	0.00372	1635.31	0.00506	1635.31	0.00583	1635.31	0.00578	1635.31	0.00578	1635.31	0.00629	1635.31	0.01064
1633.39	0.00193	1633.39	0.00363	1633.39	0.00496	1633.39	0.00576	1633.39	0.00578	1633.39	0.00578	1633.39	0.00632	1633.39	0.0107
1631.46	0.00195	1631.46	0.00363	1631.46	0.00496	1631.46	0.00577	1631.46	0.00579	1631.46	0.00579	1631.46	0.00629	1631.46	0.01061
1629.53	0.00196	1629.53	0.00362	1629.53	0.00494	1629.53	0.00577	1629.53	0.0058	1629.53	0.0058	1629.53	0.00629	1629.53	0.01056
1627.6	0.00196	1627.6	0.0036	1627.6	0.00491	1627.6	0.00575	1627.6	0.0058	1627.6	0.0058	1627.6	0.00626	1627.6	0.01047
1625.67	0.00197	1625.67	0.00361	1625.67	0.00491	1625.67	0.00576	1625.67	0.00578	1625.67	0.00578	1625.67	0.00621	1625.67	0.01031
1623.74	0.00198	1623.74	0.00359	1623.74	0.00489	1623.74	0.00575	1623.74	0.00576	1623.74	0.00576	1623.74	0.00616	1623.74	0.01019
1621.82	0.00194	1621.82	0.00352	1621.82	0.00479	1621.82	0.00568	1621.82	0.00573	1621.82	0.00573	1621.82	0.00614	1621.82	0.01015
1619.89	0.00188	1619.89	0.00341	1619.89	0.00465	1619.89	0.00557	1619.89	0.00569	1619.89	0.00569	1619.89	0.00613	1619.89	0.01014
1617.96	0.00182	1617.96	0.0033	1617.96	0.00451	1617.96	0.00546	1617.96	0.00564	1617.96	0.00564	1617.96	0.00612	1617.96	0.0101
1616.03	0.00177	1616.03	0.00324	1616.03	0.00443	1616.03	0.00538	1616.03	0.00558	1616.03	0.00558	1616.03	0.00608	1616.03	0.00998
1614.1	0.00174	1614.1	0.00321	1614.1	0.00439	1614.1	0.00533	1614.1	0.00552	1614.1	0.00552	1614.1	0.00602	1614.1	0.00979
1612.17	0.00169	1612.17	0.00316	1612.17	0.00431	1612.17	0.00525	1612.17	0.00546	1612.17	0.00546	1612.17	0.00597	1612.17	0.00966
1610.24	0.00163	1610.24	0.00307	1610.24	0.00419	1610.24	0.00514	1610.24	0.00541	1610.24	0.00541	1610.24	0.00594	1610.24	0.00957
1608.32	0.00157	1608.32	0.00298	1608.32	0.00406	1608.32	0.00501	1608.32	0.00536	1608.32	0.00536	1608.32	0.00591	1608.32	0.0095
1606.39	0.00151	1606.39	0.00289	1606.39	0.00394	1606.39	0.0049	1606.39	0.0053	1606.39	0.0053	1606.39	0.00589	1606.39	0.0094
1604.46	0.00147	1604.46	0.00282	1604.46	0.00383	1604.46	0.00479	1604.46	0.00524	1604.46	0.00524	1604.46	0.00585	1604.46	0.00929
1602.53	0.00143	1602.53	0.00275	1602.53	0.00374	1602.53	0.0047	1602.53	0.00518	1602.53	0.00518	1602.53	0.0058	1602.53	0.00915
1600.6	0.00139	1600.6	0.00267	1600.6	0.00364	1600.6	0.0046	1600.6	0.00512	1600.6	0.00512	1600.6	0.00575	1600.6	0.00903
1598.67	0.00133	1598.67	0.00258	1598.67	0.00353	1598.67	0.00448	1598.67	0.00506	1598.67	0.00506	1598.67	0.00571	1598.67	0.00893
1596.75	0.00129	1596.75	0.00249	1596.75	0.00342	1596.75	0.00437	1596.75	0.005	1596.75	0.005	1596.75	0.00565	1596.75	0.00882
1594.82	0.00126	1594.82	0.00243	1594.82	0.00336	1594.82	0.0043	1594.82	0.00493	1594.82	0.00493	1594.82	0.00557	1594.82	0.00865
1592.89	0.00126	1592.89	0.00241	1592.89	0.00335	1592.89	0.00427	1592.89	0.00488	1592.89	0.00488	1592.89	0.00547	1592.89	0.00843
1590.96	0.00126	1590.96	0.00239	1590.96	0.00333	1590.96	0.00424	1590.96	0.00482	1590.96	0.00482	1590.96	0.00538	1590.96	0.00822
1589.03	0.00127	1589.03	0.00237	1589.03	0.00332	1589.03	0.00423	1589.03	0.00476	1589.03	0.00476	1589.03	0.00529	1589.03	0.00802
1587.1	0.00129	1587.1	0.00239	1587.1	0.00334	1587.1	0.00423	1587.1	0.00469	1587.1	0.00469	1587.1	0.0052	1587.1	0.00777
1585.18	0.00133	1585.18	0.00244	1585.18	0.0034	1585.18	0.00427	1585.18	0.00462	1585.18	0.00462	1585.18	0.00509	1585.18	0.0075
1583.25	0.00136	1583.25	0.0025	1583.25	0.00346	1583.25	0.00432	1583.25	0.00456	1583.25	0.00456	1583.25	0.00498	1583.25	0.00723
1581.32	0.00139	1581.32	0.00254	1581.32	0.0035	1581.32	0.00434	1581.32	0.00451	1581.32	0.00451	1581.32	0.00489	1581.32	0.00702
1579.39	0.00138	1579.39	0.00253	1579.39	0.00349	1579.39	0.00432	1579.39	0.00446	1579.39	0.00446	1579.39	0.00485	1579.39	0.00691
1577.46	0.00138	1577.46	0.00253	1577.46	0.00348	1577.46	0.00429	1577.46	0.00442	1577.46	0.00442	1577.46	0.0048	1577.46	0.0068
1575.53	0.00144	1575.53	0.00264	1575.53	0.00361	1575.53	0.00437	1575.53	0.00437	1575.53	0.00437	1575.53	0.00469	1575.53	0.00652
1573.6	0.00154	1573.6	0.00282	1573.6	0.00384	1573.6	0.00453	1573.6	0.00433	1573.6	0.00433	1573.6	0.00453	1573.6	0.00611
1571.68	0.00165	1571.68	0.00302	1571.68	0.00408	1571.68	0.0047	1571.68	0.00428	1571.68	0.00428	1571.68	0.00436	1571.68	0.00567
1569.75	0.00174	1569.75	0.00319	1569.75	0.00429	1569.75	0.00485	1569.75	0.00423	1569.75	0.00423	1569.75	0.00419	1569.75	0.00526
1567.82	0.00181	1567.82	0.00333	1567.82	0.00446	1567.82	0.00497	1567.82	0.00418	1567.82	0.00418	1567.82	0.00405	1567.82	0.0049
1565.89	0.00186	1565.89	0.00343	1565.89	0.00457	1565.89	0.00505	1565.89	0.00414	1565.89	0.00414	1565.89	0.00394	1565.89	0.00463
1563.96	0.00187	1563.96	0.00346	1563.96	0.00461	1563.96	0.00508	1563.96	0.00412	1563.96	0.00412	1563.96	0.00389	1563.96	0.00449
1562.03	0.00184	1562.03	0.00342	1562.03	0.00455	1562.03	0.00503	1562.03	0.00411	1562.03	0.00411	1562.03	0.00388	1562.03	0.00446
1560.11	0.0018	1560.11	0.00334	1560.11	0.00446	1560.11	0.00495	1560.11	0.00408	1560.11	0.00408	1560.11	0.00387	1560.11	0.00446
1558.18	0.00178	1558.18	0.00332	1558.18	0.00445	1558.18	0.00493	1558.18	0.00403	1558.18	0.00403	1558.18	0.00379	1558.18	0.00434
1556.25	0.00182	1556.25	0.0034	1556.25	0.00457	1556.25	0.00501	1556.25	0.00397	1556.25	0.00397	1556.25	0.00365	1556.25	0.00404
1554.32	0.00187	1554.32	0.00352	1554.32	0.00471	1554.32	0.00511	1554.32	0.00392	1554.32	0.00392	1554.32	0.0035	1554.32	0.00372
1552.39	0.00191	1552.39	0.00358	1552.39	0.00479	1552.39	0.00517	1552.39	0.00386	1552.39	0.00386	1552.39	0.00339	1552.39	0.00348
1550.46	0.00193	1550.46	0.00363	1550.46	0.00484	1550.46	0.00521	1550.46	0.00382	1550.46	0.00382	1550.46	0.00329	1550.46	0.00328
1548.53	0.00196	1548.53	0.00367	1548.53	0.00489	1548.53	0.00524	1548.53	0.00378	1548.53	0.00378	1548.53	0.00321	1548.53	0.0031
1546.61	0.00196	1546.61	0.00366	1546.61	0.00486	1546.61	0.00522	1546.61	0.00375	1546.61	0.00375	1546.61	0.00317	1546.61	0.00302
1544.68	0.00191	1544.68	0.00359	1544.68	0.00476	1544.68	0.00514	1544.68	0.00373	1544.68	0.00373	1544.68	0.00317	1544.68	0.00308
1542.75	0.00185	1542.75	0.00346	1542.75	0.00459	1542.75	0.00501	1542.75	0.00371	1542.75	0.00371	1542.75	0.0032	1542.75	0.00323
1540.82	0.00179	1540.82	0.00334	1540.82	0.00443	1540.82	0.00487	1540.82	0.0037	1540.82	0.0037	1540.82	0.00325	1540.82	0.00338
1538.89	0.0018	1538.89	0.00334	1538.89	0.00441	1538.89	0.00484	1538.89	0.00368	1538.89	0.00368	1538.89	0.00324	1538.89	0.00334
1536.96	0.00187	1536.96	0.00344	1536.96	0.00455	1536.96	0.00494	1536.96	0.00366	1536.96	0.00366	1536.96	0.00315	1536.96	0.00311
1535.04	0.00194	1535.04	0.00355	1535.04	0.00468	1535.04	0.00504	1535.04	0.00363	1535.04	0.00363	1535.04	0.00307	1535.04	0.00287
1533.11	0.00199	1533.11	0.00361	1533.11	0.00477	1533.11	0.0051	1533.11	0.0036	1533.11	0.0036	1533.11	0.003	1533.11	0.00268
1531.18	0.002	1531.18	0.00363	1531.18	0.00478	1531.18	0.00512	1531.18	0.00358	1531.18	0.00358	1531.18	0.00296	1531.18	0.00258
1529.25	0.00197	1529.25	0.00356	1529.25	0.00469	1529.25	0.00506	1529.25	0.00357	1529.25	0.00357	1529.25	0.00299	1529.25	0.00262
1527.32	0.00189	1527.32	0.00343	1527.32	0.00451	1527.32	0.00493	1527.32	0.00358	1527.32	0.00358	1527.32	0.00308	1527.32	0.00281
1525.39	0.00183	1525.39	0.0033	1525.39	0.00435	1525.39	0.00481	1525.39	0.00359	1525.39	0.00359	1525.39	0.00316	1525.39	0.00298
1523.47	0.00182	1523.47	0.0033	1523.47	0.00434	1523.47	0.00479	1523.47	0.00357	1523.47	0.00357	1523.47	0.00314	1523.47	0.00293
1521.54	0.00186	1521.54	0.00338	1521.54	0.00445	1521.54	0.00487	1521.54	0.00353	1521.54	0.00353	1521.54	0.00304	1521.54	0.00272
1519.61	0.00192	1519.61	0.00351	1519.61	0.00462	1519.61	0.00499	1519.61	0.00349	1519.61	0.00349	1519.61	0.00289	1519.61	0.00243
1517.68	0.00197	1517.68	0.00359	1517.68	0.00473	1517.68	0.00506	1517.68	0.00347	1517.68	0.00347	1517.68	0.00279	1517.68	0.00223
1515.75	0.00198	1515.75	0.00361	1515.75	0.00476	1515.75	0.00506	1515.75	0.00346	1515.75	0.00346	1515.75	0.00274	1515.75	0.00215
1513.82	0.00198	1513.82	0.00361	1513.82	0.00475	1513.82	0.00505	1513.82	0.00346	1513.82	0.00346	1513.82	0.0027	1513.82	0.00211
1511.89	0.00196	1511.89	0.00358	1511.89	0.0047	1511.89	0.005	1511.89	0.00346	1511.89	0.00346	1511.89	0.00269	1511.89	0.00211
1509.97	0.00191	1509.97	0.00348	1509.97	0.00457	1509.97	0.00489	1509.97	0.00346	1509.97	0.00346	1509.97	0.00272	1509.97	0.00224
1508.04	0.00183	1508.04	0.00333	1508.04	0.00436	1508.04	0.00472	1508.04	0.00346	1508.04	0.00346	1508.04	0.00279	1508.04	0.00246
1506.11	0.00175	1506.11	0.00319	1506.11	0.00417	1506.11	0.00456	1506.11	0.00344	1506.11	0.00344	1506.11	0.00282	1506.11	0.00262
1504.18	0.00169	1504.18	0.00309	1504.18	0.00403	1504.18	0.00444	1504.18	0.00341	1504.18	0.00341	1504.18	0.00282	1504.18	0.0027
1502.25	0.00166	1502.25	0.00302	1502.25	0.00391	1502.25	0.00433	1502.25	0.00336	1502.25	0.00336	1502.25	0.00282	1502.25	0.00273
1500.32	0.00162	1500.32	0.00295	1500.32	0.00382	1500.32	0.00425	1500.32	0.00331	1500.32	0.00331	1500.32	0.00281	1500.32	0.00274
1498.4	0.00157	1498.4	0.00287	1498.4	0.00372	1498.4	0.00415	1498.4	0.00325	1498.4	0.00325	1498.4	0.0028	1498.4	0.00276
1496.47	0.0015	1496.47	0.00276	1496.47	0.00358	1496.47	0.00402	1496.47	0.00319	1496.47	0.00319	1496.47	0.00282	1496.47	0.00283
1494.54	0.0014	1494.54	0.00261	1494.54	0.00338	1494.54	0.00385	1494.54	0.00314	1494.54	0.00314	1494.54	0.00286	1494.54	0.00297
1492.61	0.00128	1492.61	0.00241	1492.61	0.00313	1492.61	0.00363	1492.61	0.00309	1492.61	0.00309	1492.61	0.00292	1492.61	0.00318
1490.68	0.00117	1490.68	0.00223	1490.68	0.0029	1490.68	0.00343	1490.68	0.00304	1490.68	0.00304	1490.68	0.00295	1490.68	0.00333
1488.75	0.00111	1488.75	0.00214	1488.75	0.00279	1488.75	0.00331	1488.75	0.00298	1488.75	0.00298	1488.75	0.00292	1488.75	0.00331
1486.82	0.00112	1486.82	0.00217	1486.82	0.00282	1486.82	0.00329	1486.82	0.00291	1486.82	0.00291	1486.82	0.0028	1486.82	0.0031
1484.9	0.00114	1484.9	0.00222	1484.9	0.00289	1484.9	0.0033	1484.9	0.00285	1484.9	0.00285	1484.9	0.00266	1484.9	0.00282
1482.97	0.00113	1482.97	0.0022	1482.97	0.00287	1482.97	0.00325	1482.97	0.00277	1482.97	0.00277	1482.97	0.00255	1482.97	0.00262
1481.04	0.00109	1481.04	0.00212	1481.04	0.00278	1481.04	0.00314	1481.04	0.00268	1481.04	0.00268	1481.04	0.00246	1481.04	0.00249
1479.11	0.00104	1479.11	0.002	1479.11	0.00265	1479.11	0.003	1479.11	0.0026	1479.11	0.0026	1479.11	0.00239	1479.11	0.00242
1477.18	0.000973952	1477.18	0.00188	1477.18	0.00251	1477.18	0.00285	1477.18	0.00251	1477.18	0.00251	1477.18	0.00232	1477.18	0.00238
1475.25	0.000914479	1475.25	0.0018	1475.25	0.0024	1475.25	0.00272	1475.25	0.00242	1475.25	0.00242	1475.25	0.00223	1475.25	0.00226
1473.33	0.000866437	1473.33	0.00176	1473.33	0.00234	1473.33	0.00263	1473.33	0.00229	1473.33	0.00229	1473.33	0.00209	1473.33	0.00204
1471.4	0.000831036	1471.4	0.00173	1471.4	0.00229	1471.4	0.00254	1471.4	0.00214	1471.4	0.00214	1471.4	0.00193	1471.4	0.00175
1469.47	0.000817267	1469.47	0.00173	1469.47	0.00226	1469.47	0.0025	1469.47	0.00198	1469.47	0.00198	1469.47	0.00174	1469.47	0.00139
1467.54	0.00082474	1467.54	0.00175	1467.54	0.00228	1467.54	0.00249	1467.54	0.00182	1467.54	0.00182	1467.54	0.00154	1467.54	0.001
1465.61	0.000840235	1465.61	0.00176	1465.61	0.00229	1465.61	0.00249	1465.61	0.00167	1465.61	0.00167	1465.61	0.00136	1465.61	0.000681847
1463.68	0.00085117	1463.68	0.00175	1463.68	0.00228	1463.68	0.00247	1463.68	0.00154	1463.68	0.00154	1463.68	0.00124	1463.68	0.000467176
1461.76	0.00084931	1461.76	0.00171	1461.76	0.00224	1461.76	0.00242	1461.76	0.00144	1461.76	0.00144	1461.76	0.00116	1461.76	0.00035763
1459.83	0.000828719	1459.83	0.00165	1459.83	0.00217	1459.83	0.00234	1459.83	0.00138	1459.83	0.00138	1459.83	0.00112	1459.83	0.000346401
1457.9	0.00078899	1457.9	0.00154	1457.9	0.00205	1457.9	0.00224	1457.9	0.00133	1457.9	0.00133	1457.9	0.00112	1457.9	0.00042828
1455.97	0.000743504	1455.97	0.00142	1455.97	0.0019	1455.97	0.00211	1455.97	0.0013	1455.97	0.0013	1455.97	0.00113	1455.97	0.000546806
1454.04	0.000709637	1454.04	0.00134	1454.04	0.00179	1454.04	0.00201	1454.04	0.00126	1454.04	0.00126	1454.04	0.0011	1454.04	0.000588839
1452.11	0.00069254	1452.11	0.00133	1452.11	0.00176	1452.11	0.00197	1452.11	0.00124	1452.11	0.00124	1452.11	0.00103	1452.11	0.000537051
1450.18	0.000674629	1450.18	0.00133	1450.18	0.00176	1450.18	0.00195	1450.18	0.00124	1450.18	0.00124	1450.18	0.000985665	1450.18	0.000502524
1448.26	0.000650199	1448.26	0.00129	1448.26	0.00172	1448.26	0.00191	1448.26	0.00127	1448.26	0.00127	1448.26	0.000991353	1448.26	0.000556741
1446.33	0.000625201	1446.33	0.00124	1446.33	0.00166	1446.33	0.00185	1446.33	0.00129	1446.33	0.00129	1446.33	0.00103	1446.33	0.000668797
1444.4	0.000591213	1444.4	0.00117	1444.4	0.00161	1444.4	0.00179	1444.4	0.00131	1444.4	0.00131	1444.4	0.00109	1444.4	0.00080913
1442.47	0.00054188	1442.47	0.00108	1442.47	0.00155	1442.47	0.00172	1442.47	0.00134	1442.47	0.00134	1442.47	0.00117	1442.47	0.001
1440.54	0.000484204	1440.54	0.00097371	1440.54	0.00148	1440.54	0.00163	1440.54	0.00138	1440.54	0.00138	1440.54	0.00127	1440.54	0.00125
1438.61	0.000436234	1438.61	0.000896571	1438.61	0.00143	1438.61	0.00156	1438.61	0.00142	1438.61	0.00142	1438.61	0.00137	1438.61	0.00147
1436.69	0.000427015	1436.69	0.000906934	1436.69	0.00148	1436.69	0.00157	1436.69	0.00143	1436.69	0.00143	1436.69	0.0014	1436.69	0.00149
1434.76	0.000457401	1434.76	0.00098374	1434.76	0.0016	1434.76	0.00165	1434.76	0.00143	1434.76	0.00143	1434.76	0.00137	1434.76	0.00135
1432.83	0.000498853	1432.83	0.00106	1432.83	0.0017	1432.83	0.00174	1432.83	0.00143	1432.83	0.00143	1432.83	0.00135	1432.83	0.0012
1430.9	0.000542095	1430.9	0.00111	1430.9	0.00178	1430.9	0.00182	1430.9	0.00145	1430.9	0.00145	1430.9	0.00136	1430.9	0.00113
1428.97	0.000597401	1428.97	0.00117	1428.97	0.00186	1428.97	0.00191	1428.97	0.00151	1428.97	0.00151	1428.97	0.00139	1428.97	0.00113
1427.04	0.000661406	1427.04	0.00124	1427.04	0.00193	1427.04	0.00198	1427.04	0.00157	1427.04	0.00157	1427.04	0.00142	1427.04	0.00115
1425.11	0.00071492	1425.11	0.00128	1425.11	0.00196	1425.11	0.00202	1425.11	0.00165	1425.11	0.00165	1425.11	0.00147	1425.11	0.00121
1423.19	0.000754309	1423.19	0.00131	1423.19	0.00196	1423.19	0.00203	1423.19	0.00173	1423.19	0.00173	1423.19	0.00152	1423.19	0.00132
1421.26	0.000778908	1421.26	0.00132	1421.26	0.00194	1421.26	0.00204	1421.26	0.00181	1421.26	0.00181	1421.26	0.0016	1421.26	0.00145
1419.33	0.000781219	1419.33	0.0013	1419.33	0.00188	1419.33	0.00203	1419.33	0.00188	1419.33	0.00188	1419.33	0.00168	1419.33	0.00159
1417.4	0.000766626	1417.4	0.00128	1417.4	0.00179	1417.4	0.00202	1417.4	0.00192	1417.4	0.00192	1417.4	0.00174	1417.4	0.00172
1415.47	0.000749519	1415.47	0.00129	1415.47	0.00174	1415.47	0.00203	1415.47	0.00195	1415.47	0.00195	1415.47	0.00175	1415.47	0.0018
1413.54	0.000741193	1413.54	0.00133	1413.54	0.00173	1413.54	0.00206	1413.54	0.002	1413.54	0.002	1413.54	0.00176	1413.54	0.00184
1411.62	0.000751582	1411.62	0.00137	1411.62	0.00175	1411.62	0.00212	1411.62	0.00204	1411.62	0.00204	1411.62	0.00178	1411.62	0.00187
1409.69	0.000771219	1409.69	0.00141	1409.69	0.00177	1409.69	0.00218	1409.69	0.00209	1409.69	0.00209	1409.69	0.0018	1409.69	0.0019
1407.76	0.000768336	1407.76	0.00143	1407.76	0.00179	1407.76	0.00221	1407.76	0.00212	1407.76	0.00212	1407.76	0.00184	1407.76	0.00196
1405.83	0.00073982	1405.83	0.00141	1405.83	0.0018	1405.83	0.00223	1405.83	0.00213	1405.83	0.00213	1405.83	0.00189	1405.83	0.00203
1403.9	0.000723197	1403.9	0.0014	1403.9	0.00182	1403.9	0.00225	1403.9	0.00213	1403.9	0.00213	1403.9	0.00194	1403.9	0.00209
1401.97	0.000725842	1401.97	0.00141	1401.97	0.00186	1401.97	0.00228	1401.97	0.00212	1401.97	0.00212	1401.97	0.00198	1401.97	0.00214
1400.05	0.000730105	1400.05	0.00142	1400.05	0.0019	1400.05	0.00231	1400.05	0.00211	1400.05	0.00211	1400.05	0.00202	1400.05	0.00215
1398.12	0.000735083	1398.12	0.00146	1398.12	0.00196	1398.12	0.00235	1398.12	0.0021	1398.12	0.0021	1398.12	0.00202	1398.12	0.00211
1396.19	0.000742347	1396.19	0.00149	1396.19	0.002	1396.19	0.00239	1396.19	0.00208	1396.19	0.00208	1396.19	0.002	1396.19	0.00204
1394.26	0.000748133	1394.26	0.00149	1394.26	0.00199	1394.26	0.00239	1394.26	0.00209	1394.26	0.00209	1394.26	0.00199	1394.26	0.00203
1392.33	0.000757663	1392.33	0.00149	1392.33	0.00197	1392.33	0.00238	1392.33	0.0021	1392.33	0.0021	1392.33	0.00198	1392.33	0.00205
1390.4	0.00077219	1390.4	0.0015	1390.4	0.00196	1390.4	0.00236	1390.4	0.00212	1390.4	0.00212	1390.4	0.00197	1390.4	0.00206
1388.47	0.000780405	1388.47	0.00149	1388.47	0.00194	1388.47	0.00233	1388.47	0.00212	1388.47	0.00212	1388.47	0.00195	1388.47	0.00207
1386.55	0.000777787	1386.55	0.00146	1386.55	0.00191	1386.55	0.00228	1386.55	0.00211	1386.55	0.00211	1386.55	0.00195	1386.55	0.00211
1384.62	0.000763661	1384.62	0.00142	1384.62	0.00187	1384.62	0.00223	1384.62	0.00211	1384.62	0.00211	1384.62	0.00197	1384.62	0.00217
1382.69	0.000731082	1382.69	0.00136	1382.69	0.00181	1382.69	0.00217	1382.69	0.00208	1382.69	0.00208	1382.69	0.002	1382.69	0.00226
1380.76	0.000687633	1380.76	0.00129	1380.76	0.00173	1380.76	0.00211	1380.76	0.00205	1380.76	0.00205	1380.76	0.00202	1380.76	0.00233
1378.83	0.000662988	1378.83	0.00125	1378.83	0.00168	1378.83	0.00209	1378.83	0.00203	1378.83	0.00203	1378.83	0.00203	1378.83	0.00237
1376.9	0.000669533	1376.9	0.00126	1376.9	0.00167	1376.9	0.0021	1376.9	0.00202	1376.9	0.00202	1376.9	0.00203	1376.9	0.00237
1374.98	0.000695682	1374.98	0.00128	1374.98	0.00169	1374.98	0.00213	1374.98	0.00201	1374.98	0.00201	1374.98	0.00202	1374.98	0.00235
1373.05	0.000714403	1373.05	0.0013	1373.05	0.00169	1373.05	0.00215	1373.05	0.002	1373.05	0.002	1373.05	0.00202	1373.05	0.00232
1371.12	0.000701144	1371.12	0.00129	1371.12	0.00167	1371.12	0.00215	1371.12	0.00198	1371.12	0.00198	1371.12	0.00202	1371.12	0.00231
1369.19	0.000665904	1369.19	0.00126	1369.19	0.00163	1369.19	0.00213	1369.19	0.00196	1369.19	0.00196	1369.19	0.00203	1369.19	0.00232
1367.26	0.000642259	1367.26	0.00125	1367.26	0.00161	1367.26	0.00213	1367.26	0.00196	1367.26	0.00196	1367.26	0.00205	1367.26	0.00234
1365.33	0.000638509	1365.33	0.00128	1365.33	0.00162	1365.33	0.00214	1365.33	0.00196	1365.33	0.00196	1365.33	0.00208	1365.33	0.00237
1363.4	0.000632838	1363.4	0.00129	1363.4	0.00162	1363.4	0.00214	1363.4	0.00198	1363.4	0.00198	1363.4	0.00212	1363.4	0.00244
1361.48	0.00061254	1361.48	0.00127	1361.48	0.00158	1361.48	0.0021	1361.48	0.00199	1361.48	0.00199	1361.48	0.00217	1361.48	0.00255
1359.55	0.000583191	1359.55	0.00121	1359.55	0.00153	1359.55	0.00205	1359.55	0.00202	1359.55	0.00202	1359.55	0.00222	1359.55	0.00267
1357.62	0.000566872	1357.62	0.00117	1357.62	0.00147	1357.62	0.002	1357.62	0.00206	1357.62	0.00206	1357.62	0.00225	1357.62	0.00277
1355.69	0.000572759	1355.69	0.00115	1355.69	0.00146	1355.69	0.00198	1355.69	0.00209	1355.69	0.00209	1355.69	0.00225	1355.69	0.00282
1353.76	0.00059392	1353.76	0.00115	1353.76	0.0015	1353.76	0.002	1353.76	0.00212	1353.76	0.00212	1353.76	0.00223	1353.76	0.0028
1351.83	0.000619745	1351.83	0.00117	1351.83	0.00155	1351.83	0.00203	1351.83	0.00212	1351.83	0.00212	1351.83	0.0022	1351.83	0.00278
1349.91	0.000640899	1349.91	0.00116	1349.91	0.00158	1349.91	0.00204	1349.91	0.00212	1349.91	0.00212	1349.91	0.00219	1349.91	0.00279
1347.98	0.000650569	1347.98	0.00114	1347.98	0.00159	1347.98	0.00202	1347.98	0.00212	1347.98	0.00212	1347.98	0.00219	1347.98	0.00282
1346.05	0.000641527	1346.05	0.00111	1346.05	0.00159	1346.05	0.00199	1346.05	0.00211	1346.05	0.00211	1346.05	0.00219	1346.05	0.00283
1344.12	0.000622733	1344.12	0.00108	1344.12	0.00157	1344.12	0.00197	1344.12	0.0021	1344.12	0.0021	1344.12	0.00219	1344.12	0.00283
1342.19	0.000611412	1342.19	0.00106	1342.19	0.00155	1342.19	0.00197	1342.19	0.00208	1342.19	0.00208	1342.19	0.00218	1342.19	0.00279
1340.26	0.000613331	1340.26	0.00106	1340.26	0.00155	1340.26	0.00198	1340.26	0.00206	1340.26	0.00206	1340.26	0.00217	1340.26	0.00274
1338.34	0.000615737	1338.34	0.00106	1338.34	0.00154	1338.34	0.00197	1338.34	0.00205	1338.34	0.00205	1338.34	0.00218	1338.34	0.00271
1336.41	0.000609278	1336.41	0.00105	1336.41	0.0015	1336.41	0.00194	1336.41	0.00204	1336.41	0.00204	1336.41	0.00218	1336.41	0.00267
1334.48	0.000590029	1334.48	0.00103	1334.48	0.00145	1334.48	0.0019	1334.48	0.00202	1334.48	0.00202	1334.48	0.00215	1334.48	0.0026
1332.55	0.0005695	1332.55	0.00101	1332.55	0.00139	1332.55	0.00186	1332.55	0.00199	1332.55	0.00199	1332.55	0.00211	1332.55	0.00253
1330.62	0.000559193	1330.62	0.000983305	1330.62	0.00135	1330.62	0.00182	1330.62	0.00196	1330.62	0.00196	1330.62	0.00206	1330.62	0.00246
1328.69	0.000556273	1328.69	0.000966747	1328.69	0.00133	1328.69	0.00179	1328.69	0.00194	1328.69	0.00194	1328.69	0.00201	1328.69	0.00241
1326.76	0.000551687	1326.76	0.000949876	1326.76	0.0013	1326.76	0.00176	1326.76	0.00192	1326.76	0.00192	1326.76	0.00199	1326.76	0.00237
1324.84	0.000539081	1324.84	0.000922174	1324.84	0.00127	1324.84	0.00172	1324.84	0.00189	1324.84	0.00189	1324.84	0.00197	1324.84	0.00234
1322.91	0.00051235	1322.91	0.000883488	1322.91	0.00121	1322.91	0.00166	1322.91	0.00185	1322.91	0.00185	1322.91	0.00195	1322.91	0.00231
1320.98	0.000482602	1320.98	0.000854037	1320.98	0.00115	1320.98	0.00161	1320.98	0.00182	1320.98	0.00182	1320.98	0.00191	1320.98	0.00228
1319.05	0.000468699	1319.05	0.000850768	1319.05	0.00112	1319.05	0.00159	1319.05	0.00179	1319.05	0.00179	1319.05	0.00185	1319.05	0.00221
1317.12	0.000470539	1317.12	0.000855662	1317.12	0.00111	1317.12	0.00157	1317.12	0.00175	1317.12	0.00175	1317.12	0.00178	1317.12	0.00212
1315.19	0.000479572	1315.19	0.000850366	1315.19	0.0011	1315.19	0.00156	1315.19	0.0017	1315.19	0.0017	1315.19	0.00172	1315.19	0.00205
1313.27	0.00048118	1313.27	0.000834371	1313.27	0.00108	1313.27	0.00154	1313.27	0.00165	1313.27	0.00165	1313.27	0.00167	1313.27	0.002
1311.34	0.000464812	1311.34	0.000812422	1311.34	0.00105	1311.34	0.00152	1311.34	0.00161	1311.34	0.00161	1311.34	0.00164	1311.34	0.00197
1309.41	0.000431291	1309.41	0.000787751	1309.41	0.00101	1309.41	0.00148	1309.41	0.00157	1309.41	0.00157	1309.41	0.00161	1309.41	0.00193
1307.48	0.000385538	1307.48	0.000755368	1307.48	0.000964786	1307.48	0.00144	1307.48	0.00153	1307.48	0.00153	1307.48	0.00159	1307.48	0.00189
1305.55	0.000336375	1305.55	0.000711223	1305.55	0.000912324	1305.55	0.0014	1305.55	0.00148	1305.55	0.00148	1305.55	0.00158	1305.55	0.00186
1303.62	0.000292082	1303.62	0.000657182	1303.62	0.000868817	1303.62	0.00136	1303.62	0.00144	1303.62	0.00144	1303.62	0.00157	1303.62	0.00185
1301.69	0.00025916	1301.69	0.000601203	1301.69	0.000849127	1301.69	0.00134	1301.69	0.00141	1301.69	0.00141	1301.69	0.00158	1301.69	0.00185
1299.77	0.000237656	1299.77	0.000555417	1299.77	0.000853952	1299.77	0.00132	1299.77	0.00139	1299.77	0.00139	1299.77	0.0016	1299.77	0.00186
1297.84	0.000228745	1297.84	0.000532854	1297.84	0.000871419	1297.84	0.00132	1297.84	0.00139	1297.84	0.00139	1297.84	0.0016	1297.84	0.00187
1295.91	0.000230092	1295.91	0.000532324	1295.91	0.000894521	1295.91	0.00132	1295.91	0.00139	1295.91	0.00139	1295.91	0.0016	1295.91	0.00189
1293.98	0.000234645	1293.98	0.000534132	1293.98	0.000919222	1293.98	0.00131	1293.98	0.00139	1293.98	0.00139	1293.98	0.00159	1293.98	0.00191
1292.05	0.000235404	1292.05	0.000529196	1292.05	0.000940948	1292.05	0.00131	1292.05	0.00139	1292.05	0.00139	1292.05	0.00159	1292.05	0.00193
1290.12	0.000235986	1290.12	0.0005295	1290.12	0.000962007	1290.12	0.00131	1290.12	0.00142	1290.12	0.00142	1290.12	0.00161	1290.12	0.00195
1288.2	0.000243897	1288.2	0.000548477	1288.2	0.000984923	1288.2	0.00133	1288.2	0.00144	1288.2	0.00144	1288.2	0.00163	1288.2	0.00199
1286.27	0.000261726	1286.27	0.00058643	1286.27	0.00101	1286.27	0.00135	1286.27	0.00147	1286.27	0.00147	1286.27	0.00166	1286.27	0.00204
1284.34	0.000279712	1284.34	0.000637166	1284.34	0.00103	1284.34	0.00138	1284.34	0.0015	1284.34	0.0015	1284.34	0.0017	1284.34	0.00211
1282.41	0.000286237	1282.41	0.000686646	1282.41	0.00106	1282.41	0.0014	1282.41	0.00153	1282.41	0.00153	1282.41	0.00173	1282.41	0.00217
1280.48	0.000282808	1280.48	0.000718418	1280.48	0.00107	1280.48	0.0014	1280.48	0.00156	1280.48	0.00156	1280.48	0.00175	1280.48	0.00221
1278.55	0.000278104	1278.55	0.000731994	1278.55	0.00106	1278.55	0.0014	1278.55	0.0016	1278.55	0.0016	1278.55	0.00177	1278.55	0.00223
1276.63	0.000274949	1276.63	0.000739405	1276.63	0.00105	1276.63	0.0014	1276.63	0.00164	1276.63	0.00164	1276.63	0.00179	1276.63	0.00224
1274.7	0.000267561	1274.7	0.00074255	1274.7	0.00104	1274.7	0.00139	1274.7	0.00168	1274.7	0.00168	1274.7	0.00183	1274.7	0.00225
1272.77	0.00025813	1272.77	0.000745351	1272.77	0.00104	1272.77	0.00139	1272.77	0.00173	1272.77	0.00173	1272.77	0.00187	1272.77	0.00227
1270.84	0.000261278	1270.84	0.000756688	1270.84	0.00106	1270.84	0.00142	1270.84	0.00178	1270.84	0.00178	1270.84	0.00191	1270.84	0.00228
1268.91	0.000284328	1268.91	0.000772367	1268.91	0.00109	1268.91	0.00145	1268.91	0.00181	1268.91	0.00181	1268.91	0.00195	1268.91	0.00231
1266.98	0.000318607	1266.98	0.000779431	1266.98	0.00113	1266.98	0.0015	1266.98	0.00182	1266.98	0.00182	1266.98	0.00199	1266.98	0.00234
1265.05	0.000356888	1265.05	0.000773468	1265.05	0.00118	1265.05	0.00155	1265.05	0.00183	1265.05	0.00183	1265.05	0.00203	1265.05	0.00239
1263.13	0.000400281	1263.13	0.000768673	1263.13	0.00124	1263.13	0.00161	1263.13	0.00185	1263.13	0.00185	1263.13	0.00207	1263.13	0.00244
1261.2	0.000443102	1261.2	0.00077882	1261.2	0.00129	1261.2	0.00166	1261.2	0.00187	1261.2	0.00187	1261.2	0.00211	1261.2	0.00249
1259.27	0.000476044	1259.27	0.000802007	1259.27	0.0013	1259.27	0.0017	1259.27	0.00188	1259.27	0.00188	1259.27	0.00214	1259.27	0.00254
1257.34	0.000496574	1257.34	0.000830628	1257.34	0.0013	1257.34	0.00174	1257.34	0.00188	1257.34	0.00188	1257.34	0.00216	1257.34	0.00258
1255.41	0.000510621	1255.41	0.000857774	1255.41	0.0013	1255.41	0.00177	1255.41	0.00187	1255.41	0.00187	1255.41	0.00219	1255.41	0.00261
1253.48	0.000525263	1253.48	0.000884766	1253.48	0.0013	1253.48	0.00179	1253.48	0.00189	1253.48	0.00189	1253.48	0.00222	1253.48	0.00264
1251.56	0.000541569	1251.56	0.000914119	1251.56	0.00132	1251.56	0.00182	1251.56	0.00191	1251.56	0.00191	1251.56	0.00225	1251.56	0.00269
1249.63	0.000556139	1249.63	0.000947914	1249.63	0.00135	1249.63	0.00185	1249.63	0.00192	1249.63	0.00192	1249.63	0.00229	1249.63	0.00275
1247.7	0.000563191	1247.7	0.000981958	1247.7	0.00137	1247.7	0.00188	1247.7	0.00192	1247.7	0.00192	1247.7	0.00232	1247.7	0.00282
1245.77	0.000556587	1245.77	0.001	1245.77	0.0014	1245.77	0.0019	1245.77	0.00192	1245.77	0.00192	1245.77	0.00235	1245.77	0.00288
1243.84	0.000539699	1243.84	0.000998552	1243.84	0.0014	1243.84	0.0019	1243.84	0.00193	1243.84	0.00193	1243.84	0.00237	1243.84	0.00291
1241.91	0.000523161	1241.91	0.000975041	1241.91	0.00139	1241.91	0.00188	1241.91	0.00194	1241.91	0.00194	1241.91	0.00238	1241.91	0.00292
1239.98	0.000508993	1239.98	0.000956924	1239.98	0.00139	1239.98	0.00185	1239.98	0.00198	1239.98	0.00198	1239.98	0.00238	1239.98	0.00291
1238.06	0.000497993	1238.06	0.000954737	1238.06	0.00139	1238.06	0.00183	1238.06	0.00202	1238.06	0.00202	1238.06	0.00238	1238.06	0.00291
1236.13	0.000494671	1236.13	0.000959448	1236.13	0.0014	1236.13	0.00181	1236.13	0.00206	1236.13	0.00206	1236.13	0.00239	1236.13	0.00291
1234.2	0.000502223	1234.2	0.000964485	1234.2	0.00141	1234.2	0.00181	1234.2	0.0021	1234.2	0.0021	1234.2	0.00239	1234.2	0.00293
1232.27	0.000531053	1232.27	0.000975211	1232.27	0.00144	1232.27	0.00184	1232.27	0.00213	1232.27	0.00213	1232.27	0.0024	1232.27	0.00297
1230.34	0.000579608	1230.34	0.000992903	1230.34	0.00148	1230.34	0.00187	1230.34	0.00217	1230.34	0.00217	1230.34	0.00242	1230.34	0.003
1228.41	0.000632445	1228.41	0.00101	1228.41	0.00151	1228.41	0.0019	1228.41	0.00219	1228.41	0.00219	1228.41	0.00242	1228.41	0.00303
1226.49	0.000682978	1226.49	0.00101	1226.49	0.00152	1226.49	0.00191	1226.49	0.0022	1226.49	0.0022	1226.49	0.00242	1226.49	0.00303
1224.56	0.00073171	1224.56	0.00101	1224.56	0.00149	1224.56	0.00191	1224.56	0.00221	1224.56	0.00221	1224.56	0.00241	1224.56	0.00301
1222.63	0.000769425	1222.63	0.00102	1222.63	0.00144	1222.63	0.00192	1222.63	0.00221	1222.63	0.00221	1222.63	0.00239	1222.63	0.00297
1220.7	0.000786639	1220.7	0.00102	1220.7	0.00138	1220.7	0.00192	1220.7	0.00221	1220.7	0.00221	1220.7	0.00237	1220.7	0.00292
1218.77	0.000784057	1218.77	0.00101	1218.77	0.00132	1218.77	0.0019	1218.77	0.00219	1218.77	0.00219	1218.77	0.00235	1218.77	0.00286
1216.84	0.000767153	1216.84	0.000991219	1216.84	0.00128	1216.84	0.00185	1216.84	0.00215	1216.84	0.00215	1216.84	0.00231	1216.84	0.00279
1214.92	0.00073931	1214.92	0.000955848	1214.92	0.00124	1214.92	0.0018	1214.92	0.00211	1214.92	0.00211	1214.92	0.00227	1214.92	0.00273
1212.99	0.000698339	1212.99	0.000907169	1212.99	0.00118	1212.99	0.00174	1212.99	0.00204	1212.99	0.00204	1212.99	0.00221	1212.99	0.00265
1211.06	0.000650101	1211.06	0.000849052	1211.06	0.00111	1211.06	0.0017	1211.06	0.00196	1211.06	0.00196	1211.06	0.00212	1211.06	0.00257
1209.13	0.000613815	1209.13	0.000781177	1209.13	0.00104	1209.13	0.00166	1209.13	0.00188	1209.13	0.00188	1209.13	0.00202	1209.13	0.00247
1207.2	0.000594783	1207.2	0.000710598	1207.2	0.000978166	1207.2	0.00162	1207.2	0.0018	1207.2	0.0018	1207.2	0.00192	1207.2	0.00236
1205.27	0.000566463	1205.27	0.000650088	1205.27	0.000929055	1205.27	0.00156	1205.27	0.00172	1205.27	0.00172	1205.27	0.00182	1205.27	0.00226
1203.34	0.000512932	1203.34	0.000606953	1203.34	0.000902602	1203.34	0.00148	1203.34	0.00165	1203.34	0.00165	1203.34	0.00172	1203.34	0.00217
1201.42	0.000456496	1201.42	0.000591952	1201.42	0.000901206	1201.42	0.00141	1201.42	0.0016	1201.42	0.0016	1201.42	0.00164	1201.42	0.00209
1199.49	0.00041541	1199.49	0.000603933	1199.49	0.000906345	1199.49	0.00137	1199.49	0.00157	1199.49	0.00157	1199.49	0.00158	1199.49	0.00203
1197.56	0.000381187	1197.56	0.000616365	1197.56	0.000910837	1197.56	0.00135	1197.56	0.00154	1197.56	0.00154	1197.56	0.00154	1197.56	0.00199
1195.63	0.000350739	1195.63	0.000613442	1195.63	0.00092067	1195.63	0.00135	1195.63	0.00152	1195.63	0.00152	1195.63	0.0015	1195.63	0.00197
1193.7	0.000332596	1193.7	0.000610311	1193.7	0.000937584	1193.7	0.00135	1193.7	0.00154	1193.7	0.00154	1193.7	0.00147	1193.7	0.00197
1191.77	0.000325976	1191.77	0.0006312	1191.77	0.000966515	1191.77	0.00135	1191.77	0.00157	1191.77	0.00157	1191.77	0.00145	1191.77	0.00197
1189.85	0.000325041	1189.85	0.000671255	1189.85	0.000998833	1189.85	0.00137	1189.85	0.00162	1189.85	0.00162	1189.85	0.00143	1189.85	0.00198
1187.92	0.000326172	1187.92	0.000704521	1187.92	0.00101	1187.92	0.00138	1187.92	0.00166	1187.92	0.00166	1187.92	0.00143	1187.92	0.002
1185.99	0.000326483	1185.99	0.000725567	1185.99	0.00102	1185.99	0.00138	1185.99	0.0017	1185.99	0.0017	1185.99	0.00143	1185.99	0.00202
1184.06	0.000329271	1184.06	0.000746381	1184.06	0.00104	1184.06	0.00138	1184.06	0.00173	1184.06	0.00173	1184.06	0.00146	1184.06	0.00203
1182.13	0.000338735	1182.13	0.000762344	1182.13	0.00106	1182.13	0.00138	1182.13	0.00172	1182.13	0.00172	1182.13	0.00149	1182.13	0.00201
1180.2	0.00034898	1180.2	0.00075898	1180.2	0.00107	1180.2	0.00137	1180.2	0.00168	1180.2	0.00168	1180.2	0.00148	1180.2	0.00197
1178.27	0.00035137	1178.27	0.000737712	1178.27	0.00106	1178.27	0.00134	1178.27	0.00162	1178.27	0.00162	1178.27	0.00144	1178.27	0.00189
1176.35	0.000346545	1176.35	0.000706528	1176.35	0.00101	1176.35	0.0013	1176.35	0.00156	1176.35	0.00156	1176.35	0.00138	1176.35	0.0018
1174.42	0.000333043	1174.42	0.000668231	1174.42	0.000920549	1174.42	0.00122	1174.42	0.0015	1174.42	0.0015	1174.42	0.00131	1174.42	0.00169
1172.49	0.000313047	1172.49	0.000607084	1172.49	0.000825531	1172.49	0.00113	1172.49	0.00142	1172.49	0.00142	1172.49	0.00124	1172.49	0.00158
1170.56	0.000290209	1170.56	0.000514868	1170.56	0.000736728	1170.56	0.00103	1170.56	0.00133	1170.56	0.00133	1170.56	0.00118	1170.56	0.00147
1168.63	0.0002593	1168.63	0.00042828	1168.63	0.000660327	1168.63	0.000960275	1168.63	0.00125	1168.63	0.00125	1168.63	0.00113	1168.63	0.00139
1166.7	0.000219179	1166.7	0.000383743	1166.7	0.000617525	1166.7	0.000915727	1166.7	0.00118	1166.7	0.00118	1166.7	0.00111	1166.7	0.00136
1164.78	0.000180582	1164.78	0.000370134	1164.78	0.000607548	1164.78	0.000882341	1164.78	0.00113	1164.78	0.00113	1164.78	0.00113	1164.78	0.00134
1162.85	0.000143975	1162.85	0.000366447	1162.85	0.000596787	1162.85	0.000853495	1162.85	0.00109	1162.85	0.00109	1162.85	0.00115	1162.85	0.00131
1160.92	0.000104243	1160.92	0.000364217	1160.92	0.00057643	1160.92	0.000822498	1160.92	0.00103	1160.92	0.00103	1160.92	0.00116	1160.92	0.00125
1158.99	6.48807e-05	1158.99	0.000353531	1158.99	0.00056524	1158.99	0.000787669	1158.99	0.001	1158.99	0.001	1158.99	0.00116	1158.99	0.00119
1157.06	4.14678e-05	1157.06	0.000335734	1157.06	0.000564881	1157.06	0.000757218	1157.06	0.000998437	1157.06	0.000998437	1157.06	0.00115	1157.06	0.00115
1155.13	4.30435e-05	1155.13	0.000327823	1155.13	0.000575031	1155.13	0.000749667	1155.13	0.00102	1155.13	0.00102	1155.13	0.00115	1155.13	0.00114
1153.21	6.67996e-05	1153.21	0.000350049	1153.21	0.000608509	1153.21	0.000768539	1153.21	0.00103	1153.21	0.00103	1153.21	0.00114	1153.21	0.00114
1151.28	9.91435e-05	1151.28	0.000385159	1151.28	0.000657091	1151.28	0.000787107	1151.28	0.00104	1151.28	0.00104	1151.28	0.00112	1151.28	0.00115
1149.35	0.00013018	1149.35	0.000406218	1149.35	0.000703612	1149.35	0.000790173	1149.35	0.00104	1149.35	0.00104	1149.35	0.0011	1149.35	0.00116
1147.42	0.00015628	1147.42	0.000419444	1147.42	0.000746737	1147.42	0.000788532	1147.42	0.00101	1147.42	0.00101	1147.42	0.00109	1147.42	0.00115
1145.49	0.000176313	1145.49	0.000439493	1145.49	0.000782158	1145.49	0.00079066	1145.49	0.000964152	1145.49	0.000964152	1145.49	0.00107	1145.49	0.00113
1143.56	0.000195172	1143.56	0.000457489	1143.56	0.000800726	1143.56	0.000796839	1143.56	0.000923537	1143.56	0.000923537	1143.56	0.00102	1143.56	0.00109
1141.63	0.000227967	1141.63	0.000461919	1141.63	0.000806862	1141.63	0.000799958	1141.63	0.000910886	1141.63	0.000910886	1141.63	0.000956263	1141.63	0.00108
1139.71	0.000279163	1139.71	0.000458862	1139.71	0.000814243	1139.71	0.000783204	1139.71	0.000927143	1139.71	0.000927143	1139.71	0.000900196	1139.71	0.00107
1137.78	0.000320732	1137.78	0.00045626	1137.78	0.000810896	1137.78	0.000744786	1137.78	0.000935332	1137.78	0.000935332	1137.78	0.000856348	1137.78	0.00107
1135.85	0.000318398	1135.85	0.000450137	1135.85	0.000793204	1135.85	0.000698902	1135.85	0.000913998	1135.85	0.000913998	1135.85	0.000826404	1135.85	0.00106
1133.92	0.000284688	1133.92	0.000430856	1133.92	0.000778267	1133.92	0.000661572	1133.92	0.000885188	1133.92	0.000885188	1133.92	0.00081154	1133.92	0.00106
1131.99	0.000256803	1131.99	0.000411638	1131.99	0.000772958	1131.99	0.000650379	1131.99	0.000866093	1131.99	0.000866093	1131.99	0.000801713	1131.99	0.00109
1130.06	0.000247976	1130.06	0.000411304	1130.06	0.000774962	1130.06	0.000667225	1130.06	0.000853383	1130.06	0.000853383	1130.06	0.000791769	1130.06	0.00114
1128.14	0.000249944	1128.14	0.000425008	1128.14	0.000783142	1128.14	0.000682416	1128.14	0.000838921	1128.14	0.000838921	1128.14	0.000786322	1128.14	0.00118
1126.21	0.000249977	1126.21	0.000421451	1126.21	0.000781373	1126.21	0.000672753	1126.21	0.000822507	1126.21	0.000822507	1126.21	0.000778591	1126.21	0.0012
1124.28	0.00023609	1124.28	0.000386116	1124.28	0.000751971	1124.28	0.0006439	1124.28	0.000811121	1124.28	0.000811121	1124.28	0.000764005	1124.28	0.00121
1122.35	0.000219703	1122.35	0.000345793	1122.35	0.000711635	1122.35	0.000622873	1122.35	0.000819314	1122.35	0.000819314	1122.35	0.000752285	1122.35	0.00119
1120.42	0.000220304	1120.42	0.000318627	1120.42	0.000669186	1120.42	0.000632932	1120.42	0.000837009	1120.42	0.000837009	1120.42	0.000757751	1120.42	0.00118
1118.49	0.000242576	1118.49	0.000291161	1118.49	0.000603289	1118.49	0.000666172	1118.49	0.000834985	1118.49	0.000834985	1118.49	0.000781975	1118.49	0.00118
1116.57	0.000275123	1116.57	0.000266074	1116.57	0.000529624	1116.57	0.000703354	1116.57	0.000827489	1116.57	0.000827489	1116.57	0.000812262	1116.57	0.00121
1114.64	0.000297878	1114.64	0.000264217	1114.64	0.000482122	1114.64	0.000731324	1114.64	0.000839049	1114.64	0.000839049	1114.64	0.000826414	1114.64	0.00125
1112.71	0.000291193	1112.71	0.000260631	1112.71	0.000448424	1112.71	0.000747574	1112.71	0.000848879	1112.71	0.000848879	1112.71	0.000811445	1112.71	0.00129
1110.78	0.000268679	1110.78	0.000229925	1110.78	0.000421357	1110.78	0.000770906	1110.78	0.00083983	1110.78	0.00083983	1110.78	0.000798928	1110.78	0.0013
1108.85	0.000255149	1108.85	0.00019879	1108.85	0.000414197	1108.85	0.000812932	1108.85	0.000834423	1108.85	0.000834423	1108.85	0.000822658	1108.85	0.00131
1106.92	0.000260069	1106.92	0.000198908	1106.92	0.000420713	1106.92	0.000864541	1106.92	0.000863416	1106.92	0.000863416	1106.92	0.000865953	1106.92	0.00134
1104.99	0.000287859	1104.99	0.00022577	1104.99	0.000427395	1104.99	0.000922377	1104.99	0.000932811	1104.99	0.000932811	1104.99	0.000903537	1104.99	0.00137
1103.07	0.00033628	1103.07	0.000269428	1103.07	0.000443795	1103.07	0.000985587	1103.07	0.00102	1103.07	0.00102	1103.07	0.000949098	1103.07	0.00139
1101.14	0.000379	1101.14	0.000329291	1101.14	0.000483158	1101.14	0.00105	1101.14	0.00109	1101.14	0.00109	1101.14	0.00102	1101.14	0.00139
1099.21	0.000389797	1099.21	0.000393338	1099.21	0.000523916	1099.21	0.0011	1099.21	0.00112	1099.21	0.00112	1099.21	0.00108	1099.21	0.00139
1097.28	0.000384233	1097.28	0.000443347	1097.28	0.000543544	1097.28	0.00111	1097.28	0.00111	1097.28	0.00111	1097.28	0.00111	1097.28	0.00139
1095.35	0.000401193	1095.35	0.000481445	1095.35	0.000550464	1095.35	0.00109	1095.35	0.00109	1095.35	0.00109	1095.35	0.00113	1095.35	0.0014
1093.42	0.000439827	1093.42	0.000507035	1093.42	0.000551638	1093.42	0.00107	1093.42	0.00111	1093.42	0.00111	1093.42	0.00114	1093.42	0.00143
1091.5	0.00046642	1091.5	0.000498287	1091.5	0.000545178	1091.5	0.00104	1091.5	0.00113	1091.5	0.00113	1091.5	0.00112	1091.5	0.00143
1089.57	0.0004749	1089.57	0.000462341	1089.57	0.00054799	1089.57	0.00101	1089.57	0.00114	1089.57	0.00114	1089.57	0.00112	1089.57	0.00142
1087.64	0.000480853	1087.64	0.000430108	1087.64	0.000577823	1087.64	0.00101	1087.64	0.00118	1087.64	0.00118	1087.64	0.00115	1087.64	0.00144
1085.71	0.000474779	1085.71	0.000415678	1085.71	0.000618039	1085.71	0.00104	1085.71	0.00124	1085.71	0.00124	1085.71	0.0012	1085.71	0.00148
1083.78	0.000444479	1083.78	0.000417166	1083.78	0.000641602	1083.78	0.00106	1083.78	0.00128	1083.78	0.00128	1083.78	0.00123	1083.78	0.00149
1081.85	0.000398284	1081.85	0.000421281	1081.85	0.000636417	1081.85	0.00105	1081.85	0.00128	1081.85	0.00128	1081.85	0.00123	1081.85	0.00149
1079.92	0.000339255	1079.92	0.000407686	1079.92	0.000608039	1079.92	0.00101	1079.92	0.00125	1079.92	0.00125	1079.92	0.00119	1079.92	0.00149
1078	0.000262759	1078	0.000382099	1078	0.000580464	1078	0.000934789	1078	0.00122	1078	0.00122	1078	0.00112	1078	0.0015
1076.07	0.000181876	1076.07	0.00036474	1076.07	0.000570242	1076.07	0.000865917	1076.07	0.00122	1076.07	0.00122	1076.07	0.00105	1076.07	0.00151
1074.14	0.000124567	1074.14	0.000356845	1074.14	0.000575005	1074.14	0.00082559	1074.14	0.00121	1074.14	0.00121	1074.14	0.001	1074.14	0.00149
1072.21	0.000102576	1072.21	0.000361389	1072.21	0.000608212	1072.21	0.000820209	1072.21	0.00117	1072.21	0.00117	1072.21	0.001	1072.21	0.00148
1070.28	9.91664e-05	1070.28	0.000399709	1070.28	0.000667277	1070.28	0.000848114	1070.28	0.00116	1070.28	0.00116	1070.28	0.00104	1070.28	0.0015
1068.35	9.21739e-05	1068.35	0.00046744	1068.35	0.000715783	1068.35	0.000893432	1068.35	0.00118	1068.35	0.00118	1068.35	0.00107	1068.35	0.00154
1066.43	7.12619e-05	1066.43	0.000529536	1066.43	0.000742926	1066.43	0.000937882	1066.43	0.00122	1066.43	0.00122	1066.43	0.00109	1066.43	0.00158
1064.5	5.63877e-05	1064.5	0.000584341	1064.5	0.000783442	1064.5	0.000986113	1064.5	0.00124	1064.5	0.00124	1064.5	0.00113	1064.5	0.00161
1062.57	7.17947e-05	1062.57	0.000646433	1062.57	0.000849843	1062.57	0.00105	1062.57	0.00128	1062.57	0.00128	1062.57	0.00119	1062.57	0.00169
1060.64	0.000103949	1060.64	0.000691556	1060.64	0.000900523	1060.64	0.0011	1060.64	0.00133	1060.64	0.00133	1060.64	0.00124	1060.64	0.00178
1058.71	0.000130278	1058.71	0.000695538	1058.71	0.000893593	1058.71	0.00113	1058.71	0.00137	1058.71	0.00137	1058.71	0.00127	1058.71	0.00187
1056.78	0.000160641	1056.78	0.00068642	1056.78	0.000850847	1056.78	0.00117	1056.78	0.00142	1056.78	0.00142	1056.78	0.0013	1056.78	0.00193
1054.86	0.000206286	1054.86	0.000686332	1054.86	0.000831984	1054.86	0.00122	1054.86	0.00148	1054.86	0.00148	1054.86	0.00136	1054.86	0.00201
1052.93	0.000243629	1052.93	0.000677414	1052.93	0.000858241	1052.93	0.00128	1052.93	0.00152	1052.93	0.00152	1052.93	0.00142	1052.93	0.00207
1051	0.000256535	1051	0.000652396	1051	0.000901108	1051	0.00133	1051	0.00155	1051	0.00155	1051	0.00146	1051	0.00211
1049.07	0.000260575	1049.07	0.000626466	1049.07	0.000929431	1049.07	0.00138	1049.07	0.00158	1049.07	0.00158	1049.07	0.0015	1049.07	0.00212
1047.14	0.000262144	1047.14	0.000602262	1047.14	0.000921599	1047.14	0.00139	1047.14	0.00161	1047.14	0.00161	1047.14	0.00151	1047.14	0.0021
1045.21	0.00025474	1045.21	0.000569238	1045.21	0.000869088	1045.21	0.00136	1045.21	0.0016	1045.21	0.0016	1045.21	0.00149	1045.21	0.00205
1043.28	0.000230425	1043.28	0.000525495	1043.28	0.00078948	1043.28	0.00129	1043.28	0.00154	1043.28	0.00154	1043.28	0.00141	1043.28	0.00198
1041.36	0.000195005	1041.36	0.000474838	1041.36	0.000705342	1041.36	0.0012	1041.36	0.00143	1041.36	0.00143	1041.36	0.00134	1041.36	0.00188
1039.43	0.000170572	1039.43	0.000429611	1039.43	0.000629366	1039.43	0.00112	1039.43	0.00131	1039.43	0.00131	1039.43	0.00129	1039.43	0.00176
1037.5	0.000162494	1037.5	0.000401246	1037.5	0.000565701	1037.5	0.00107	1037.5	0.0012	1037.5	0.0012	1037.5	0.00129	1037.5	0.00166
1035.57	0.000155443	1035.57	0.000384632	1035.57	0.000513835	1035.57	0.00105	1035.57	0.00109	1035.57	0.00109	1035.57	0.0013	1035.57	0.00159
1033.64	0.000139369	1033.64	0.000369676	1033.64	0.000479189	1033.64	0.00103	1033.64	0.00098252	1033.64	0.00098252	1033.64	0.00129	1033.64	0.00155
1031.71	0.000123416	1031.71	0.000364318	1031.71	0.000475619	1031.71	0.001	1031.71	0.000911945	1031.71	0.000911945	1031.71	0.00126	1031.71	0.00155
1029.79	0.000116682	1029.79	0.000371945	1029.79	0.00049746	1029.79	0.000983357	1029.79	0.000888101	1029.79	0.000888101	1029.79	0.00125	1029.79	0.00158
1027.86	0.000114691	1027.86	0.000376224	1027.86	0.000519559	1027.86	0.00097221	1027.86	0.000889281	1027.86	0.000889281	1027.86	0.00123	1027.86	0.00161
1025.93	0.0001168	1025.93	0.000374881	1025.93	0.00053782	1025.93	0.000962184	1025.93	0.000906136	1025.93	0.000906136	1025.93	0.00122	1025.93	0.00164
1024	0.000118022	1024	0.000377326	1024	0.000562393	1024	0.000953949	1024	0.000936992	1024	0.000936992	1024	0.00119	1024	0.00168
1022.07	0.000111308	1022.07	0.000383106	1022.07	0.000584044	1022.07	0.000944479	1022.07	0.00095983	1022.07	0.00095983	1022.07	0.00115	1022.07	0.00171
1020.14	0.000114211	1020.14	0.000403024	1020.14	0.000602122	1020.14	0.000949036	1020.14	0.000968585	1020.14	0.000968585	1020.14	0.00113	1020.14	0.00172
1018.21	0.000129827	1018.21	0.000447156	1018.21	0.000633844	1018.21	0.000974819	1018.21	0.000967751	1018.21	0.000967751	1018.21	0.00113	1018.21	0.00174
1016.29	0.000133148	1016.29	0.000483128	1016.29	0.000667404	1016.29	0.000986653	1016.29	0.000951187	1016.29	0.000951187	1016.29	0.00114	1016.29	0.00174
1014.36	0.000117208	1014.36	0.000480722	1014.36	0.000665106	1014.36	0.000968669	1014.36	0.000919363	1014.36	0.000919363	1014.36	0.00113	1014.36	0.00168
1012.43	0.000109317	1012.43	0.000457689	1012.43	0.000617875	1012.43	0.000944982	1012.43	0.00089272	1012.43	0.00089272	1012.43	0.00108	1012.43	0.00156
1010.5	0.000120141	1010.5	0.000445701	1010.5	0.000546427	1010.5	0.000927162	1010.5	0.000884126	1010.5	0.000884126	1010.5	0.00103	1010.5	0.00145
1008.57	0.000135731	1008.57	0.000452203	1008.57	0.00048167	1008.57	0.000915561	1008.57	0.000879448	1008.57	0.000879448	1008.57	0.00101	1008.57	0.00136
1006.64	0.000161778	1006.64	0.000472566	1006.64	0.000449327	1006.64	0.000917653	1006.64	0.000856214	1006.64	0.000856214	1006.64	0.000991677	1006.64	0.00128
1004.72	0.000194227	1004.72	0.000504312	1004.72	0.000437192	1004.72	0.000927581	1004.72	0.000809578	1004.72	0.000809578	1004.72	0.000965208	1004.72	0.00119
1002.79	0.00022219	1002.79	0.000537359	1002.79	0.000412089	1002.79	0.000929915	1002.79	0.000759729	1002.79	0.000759729	1002.79	0.000938316	1002.79	0.00108
1000.86	0.000247221	1000.86	0.000556231	1000.86	0.000374985	1000.86	0.000932458	1000.86	0.000730226	1000.86	0.000730226	1000.86	0.000927532	1000.86	0.000987676
998.93	0.000257231	998.93	0.000547123	998.93	0.000335825	998.93	0.000928431	998.93	0.000722726	998.93	0.000722726	998.93	0.000918879	998.93	0.000926178
997.002	0.000250448	997.002	0.000518075	997.002	0.000288029	997.002	0.000900445	997.002	0.000726581	997.002	0.000726581	997.002	0.000886208	997.002	0.000874586
995.073	0.000247247	995.073	0.000481638	995.073	0.000234766	995.073	0.000855577	995.073	0.000729922	995.073	0.000729922	995.073	0.000833848	995.073	0.000829781
993.145	0.0002383	993.145	0.000433073	993.145	0.00019506	993.145	0.000820451	993.145	0.000722269	993.145	0.000722269	993.145	0.000785361	993.145	0.000801465
991.217	0.00020541	991.217	0.000367149	991.217	0.000176754	991.217	0.000802664	991.217	0.000703397	991.217	0.000703397	991.217	0.000734613	991.217	0.000782053
989.288	0.000158941	989.288	0.000296842	989.288	0.00017252	989.288	0.000786963	989.288	0.000682073	989.288	0.000682073	989.288	0.000659846	989.288	0.000761827
987.36	0.000119575	987.36	0.00025323	987.36	0.000181746	987.36	0.00076443	987.36	0.000676296	987.36	0.000676296	987.36	0.000569013	987.36	0.000760186
985.431	9.57176e-05	985.431	0.000249716	985.431	0.00021067	985.431	0.000740203	985.431	0.000694743	985.431	0.000694743	985.431	0.000494613	985.431	0.000789539
983.503	8.09578e-05	983.503	0.000271373	983.503	0.000247091	983.503	0.00072184	983.503	0.00071697	983.503	0.00071697	983.503	0.00046323	983.503	0.000825191
981.574	6.18797e-05	981.574	0.000294348	981.574	0.000280709	981.574	0.0007151	981.574	0.000724531	981.574	0.000724531	981.574	0.000473831	981.574	0.000854282
979.646	3.59006e-05	979.646	0.00030443	979.646	0.000315946	979.646	0.000716035	979.646	0.000711076	979.646	0.000711076	979.646	0.000500987	979.646	0.000877319
977.718	2.22262e-05	977.718	0.000298934	977.718	0.000342216	977.718	0.00070679	977.718	0.000683733	977.718	0.000683733	977.718	0.000524129	977.718	0.000876012
975.789	2.7169e-05	975.789	0.000288771	975.789	0.0003446	975.789	0.000681595	975.789	0.000657875	975.789	0.000657875	975.789	0.000535472	975.789	0.000840297
973.861	3.88166e-05	973.861	0.0002915	973.861	0.000343691	973.861	0.000650991	973.861	0.000639703	973.861	0.000639703	973.861	0.000550941	973.861	0.000790729
971.932	4.56326e-05	971.932	0.000309663	971.932	0.00037237	971.932	0.000630892	971.932	0.000619245	971.932	0.000619245	971.932	0.000596731	971.932	0.000754665
970.004	6.24714e-05	970.004	0.000329536	970.004	0.00043731	970.004	0.000626228	970.004	0.000595361	970.004	0.000595361	970.004	0.000668477	970.004	0.000746286
968.075	0.000124126	968.075	0.000353459	968.075	0.000516391	968.075	0.000625995	968.075	0.00057813	968.075	0.00057813	968.075	0.000737218	968.075	0.000755639
966.147	0.000216483	966.147	0.000395204	966.147	0.000570245	966.147	0.00061832	966.147	0.000575718	966.147	0.000575718	966.147	0.000782507	966.147	0.000741742
964.218	0.000295662	964.218	0.000438375	964.218	0.000588702	964.218	0.000606348	964.218	0.000593772	964.218	0.000593772	964.218	0.00081425	964.218	0.000702501
962.29	0.000348601	962.29	0.00044882	962.29	0.000601795	962.29	0.000599457	962.29	0.000634354	962.29	0.000634354	962.29	0.000850248	962.29	0.000676643
960.362	0.000385845	960.362	0.000425613	960.362	0.000633135	960.362	0.00059135	960.362	0.000700415	960.362	0.000700415	960.362	0.000892632	960.362	0.000684681
958.433	0.000417849	958.433	0.000394868	958.433	0.000673514	958.433	0.00059304	958.433	0.000772955	958.433	0.000772955	958.433	0.000941478	958.433	0.000717784
956.505	0.000443187	956.505	0.000366224	956.505	0.000702455	956.505	0.00062205	956.505	0.000807113	956.505	0.000807113	956.505	0.000991478	956.505	0.000767797
954.576	0.000464632	954.576	0.000352445	954.576	0.00072493	954.576	0.000679477	954.576	0.000797885	954.576	0.000797885	954.576	0.00103	954.576	0.000830039
952.648	0.000492501	952.648	0.000368741	952.648	0.000765149	952.648	0.000755325	952.648	0.000792377	952.648	0.000792377	952.648	0.00106	952.648	0.000890984
950.719	0.000524302	950.719	0.000411036	950.719	0.000819081	950.719	0.000836005	950.719	0.000828424	950.719	0.000828424	950.719	0.00108	950.719	0.000942713
948.791	0.000545789	948.791	0.000470794	948.791	0.000856558	948.791	0.000909546	948.791	0.000905319	948.791	0.000905319	948.791	0.00111	948.791	0.000996417
946.863	0.00054863	946.863	0.000543426	946.863	0.000859908	946.863	0.000961311	946.863	0.000987869	946.863	0.000987869	946.863	0.00112	946.863	0.00104
944.934	0.000527672	944.934	0.000621229	944.934	0.000840771	944.934	0.000986584	944.934	0.00104	944.934	0.00104	944.934	0.00114	944.934	0.00107
943.006	0.000474832	943.006	0.000682128	943.006	0.000817035	943.006	0.000989402	943.006	0.00106	943.006	0.00106	943.006	0.00112	943.006	0.00108
941.077	0.000395976	941.077	0.000712481	941.077	0.000790418	941.077	0.000969036	941.077	0.00102	941.077	0.00102	941.077	0.00107	941.077	0.00106
939.149	0.000302625	939.149	0.000717607	939.149	0.000755665	939.149	0.000911455	939.149	0.000948833	939.149	0.000948833	939.149	0.000980307	939.149	0.00101
937.22	0.000201621	937.22	0.000703142	937.22	0.000709784	937.22	0.000817656	937.22	0.000848124	937.22	0.000848124	937.22	0.000876113	937.22	0.000929493
935.292	0.000130196	935.292	0.000683491	935.292	0.000667202	935.292	0.000736348	935.292	0.000750373	935.292	0.000750373	935.292	0.000786973	935.292	0.000853439
933.363	0.000105116	933.363	0.00066728	933.363	0.000638532	933.363	0.000703978	933.363	0.000665633	933.363	0.000665633	933.363	0.000718591	933.363	0.000838486
931.435	9.10396e-05	931.435	0.000634645	931.435	0.00059526	931.435	0.000686747	931.435	0.000587326	931.435	0.000587326	931.435	0.000634132	931.435	0.000854626
929.507	6.25106e-05	929.507	0.000584292	929.507	0.000519833	929.507	0.00064643	929.507	0.000513024	929.507	0.000513024	929.507	0.000525106	929.507	0.00082558
927.578	1.09709e-05	927.578	0.00052744	927.578	0.000431595	927.578	0.000587123	927.578	0.000454148	927.578	0.000454148	927.578	0.00042592	927.578	0.000737529
925.65	-6.64531e-05	925.65	0.000438594	925.65	0.000358836	925.65	0.000535355	925.65	0.00042426	925.65	0.00042426	925.65	0.000356806	925.65	0.000653093
923.721	-0.000147509	923.721	0.000296355	923.721	0.000326345	923.721	0.000511886	923.721	0.000420827	923.721	0.000420827	923.721	0.00031256	923.721	0.000619219
921.793	-0.000204619	921.793	0.000135691	921.793	0.000338535	921.793	0.000510186	921.793	0.000436335	921.793	0.000436335	921.793	0.000289951	921.793	0.000629467
919.864	-0.000233779	919.864	3.43249e-06	919.864	0.000352658	919.864	0.000514358	919.864	0.000457519	919.864	0.000457519	919.864	0.000288696	919.864	0.000653841
917.936	-0.000241	917.936	-8.44982e-05	917.936	0.000326277	917.936	0.000528209	917.936	0.000468313	917.936	0.000468313	917.936	0.00029186	917.936	0.000673472
916.008	-0.000222654	916.008	-0.000133903	916.008	0.000277565	916.008	0.00056286	916.008	0.000467293	916.008	0.000467293	916.008	0.00028407	916.008	0.000682073
914.079	-0.000188601	914.079	-0.000157551	914.079	0.00024154	914.079	0.000596911	914.079	0.000474606	914.079	0.000474606	914.079	0.000268284	914.079	0.000670811
912.151	-0.000159588	912.151	-0.000155789	912.151	0.000214815	912.151	0.000601755	912.151	0.000510317	912.151	0.000510317	912.151	0.000252017	912.151	0.000642334
910.222	-0.000141961	910.222	-0.000121491	910.222	0.000174871	910.222	0.000575479	910.222	0.000568248	910.222	0.000568248	910.222	0.000239873	910.222	0.000610376
908.294	-0.000131366	908.294	-6.80745e-05	908.294	0.000122439	908.294	0.000537941	908.294	0.000625273	908.294	0.000625273	908.294	0.000229369	908.294	0.000585678
906.365	-0.000137225	906.365	-1.00229e-05	906.365	8.96306e-05	906.365	0.000518614	906.365	0.000679765	906.365	0.000679765	906.365	0.000217937	906.365	0.000581801
904.437	-0.000161105	904.437	5.54953e-05	904.437	0.000101811	904.437	0.000521406	904.437	0.000736822	904.437	0.000736822	904.437	0.000214318	904.437	0.000597463
902.509	-0.000168869	902.509	0.00014169	902.509	0.00016779	902.509	0.000530268	902.509	0.000787705	902.509	0.000787705	902.509	0.000229578	902.509	0.000625727
900.58	-0.000129709	900.58	0.000248137	900.58	0.000272677	900.58	0.000529405	900.58	0.00082355	900.58	0.00082355	900.58	0.000253772	900.58	0.000664524
898.652	-5.31971e-05	898.652	0.000352717	898.652	0.000359147	898.652	0.000519036	898.652	0.000847365	898.652	0.000847365	898.652	0.000277081	898.652	0.000706796
896.723	5.24779e-05	896.723	0.000450399	896.723	0.000411141	896.723	0.000530216	896.723	0.000869997	896.723	0.000869997	896.723	0.000317087	896.723	0.000779049
894.795	0.0001683	894.795	0.000552079	894.795	0.000469248	894.795	0.000581291	894.795	0.000902207	894.795	0.000902207	894.795	0.000382144	894.795	0.000895845
892.866	0.000248431	892.866	0.00064391	892.866	0.000537842	892.866	0.000643164	892.866	0.000935992	892.866	0.000935992	892.866	0.000455145	892.866	0.001
890.938	0.000280507	890.938	0.000714629	890.938	0.000607365	890.938	0.000688996	890.938	0.000955116	890.938	0.000955116	890.938	0.000538722	890.938	0.00107
889.009	0.000287774	889.009	0.00076659	889.009	0.000692873	889.009	0.000716087	889.009	0.000955404	889.009	0.000955404	889.009	0.000636741	889.009	0.00113
887.081	0.000282867	887.081	0.00079188	887.081	0.000787444	887.081	0.000742779	887.081	0.000947169	887.081	0.000947169	887.081	0.000733573	887.081	0.0012
885.153	0.000273573	885.153	0.000794619	885.153	0.000868784	885.153	0.000786865	885.153	0.000936048	885.153	0.000936048	885.153	0.00081611	885.153	0.00129
883.224	0.000275652	883.224	0.00078998	883.224	0.000921386	883.224	0.000829464	883.224	0.000929304	883.224	0.000929304	883.224	0.000883387	883.224	0.00139
881.296	0.000296358	881.296	0.000771772	881.296	0.00093204	881.296	0.000843331	881.296	0.000936286	881.296	0.000936286	881.296	0.00093765	881.296	0.00146
879.367	0.000321903	879.367	0.000720726	879.367	0.000897954	879.367	0.000833648	879.367	0.000934537	879.367	0.000934537	879.367	0.000969624	879.367	0.00149
877.439	0.000342547	877.439	0.000639323	877.439	0.000837565	877.439	0.000813305	877.439	0.000900677	877.439	0.000900677	877.439	0.000974665	877.439	0.00146
875.51	0.000365521	875.51	0.000568271	875.51	0.000786626	875.51	0.000799036	875.51	0.000871425	875.51	0.000871425	875.51	0.00097627	875.51	0.0014
873.582	0.00038642	873.582	0.000534488	873.582	0.000765776	873.582	0.000811134	873.582	0.000881625	873.582	0.000881625	873.582	0.000993854	873.582	0.00135
871.654	0.000390409	871.654	0.000508303	871.654	0.000759457	871.654	0.000846584	871.654	0.00089626	871.654	0.00089626	871.654	0.00102	871.654	0.00131
869.725	0.00035898	869.725	0.000459791	869.725	0.000751742	869.725	0.00089676	869.725	0.000876522	869.725	0.000876522	869.725	0.00104	869.725	0.00128
867.797	0.000292945	867.797	0.000420069	867.797	0.000759454	867.797	0.000960029	867.797	0.000832318	867.797	0.000832318	867.797	0.00106	867.797	0.00127
865.868	0.000222112	865.868	0.000418833	865.868	0.000788934	865.868	0.00101	865.868	0.000781863	865.868	0.000781863	865.868	0.00106	865.868	0.00126
863.94	0.000162893	863.94	0.000422187	863.94	0.000802739	863.94	0.001	863.94	0.000720278	863.94	0.000720278	863.94	0.00104	863.94	0.00124
862.011	0.000112406	862.011	0.000390369	862.011	0.00076883	862.011	0.000951762	862.011	0.000650405	862.011	0.000650405	862.011	0.000987035	862.011	0.00118
860.083	8.05034e-05	860.083	0.000354956	860.083	0.000705937	860.083	0.000906538	860.083	0.000606702	860.083	0.000606702	860.083	0.000907349	860.083	0.00112
858.154	6.88231e-05	858.154	0.000363864	858.154	0.000660834	858.154	0.000902811	858.154	0.000606319	858.154	0.000606319	858.154	0.000831811	858.154	0.00109
856.226	4.26283e-05	856.226	0.000397388	856.226	0.000630255	856.226	0.000910206	856.226	0.000621857	856.226	0.000621857	856.226	0.000773367	856.226	0.00108
854.298	-2.37561e-05	854.298	0.000408836	854.298	0.000564057	854.298	0.000876518	854.298	0.000614292	854.298	0.000614292	854.298	0.000723753	854.298	0.00104
852.369	-0.000102069	852.369	0.000405028	852.369	0.000451621	852.369	0.000798719	852.369	0.000581435	852.369	0.000581435	852.369	0.00068728	852.369	0.001
850.441	-0.000150127	850.441	0.000411406	850.441	0.000327323	850.441	0.000697702	850.441	0.000547117	850.441	0.000547117	850.441	0.000670461	850.441	0.000972887
848.512	-0.000158892	848.512	0.000419176	848.512	0.000208784	848.512	0.000588692	848.512	0.000522095	848.512	0.000522095	848.512	0.000678359	848.512	0.000953308
846.584	-0.000135495	846.584	0.000427218	846.584	0.000117261	846.584	0.000490618	846.584	0.000517339	846.584	0.000517339	846.584	0.000711147	846.584	0.000950585
844.655	-7.96698e-05	844.655	0.000426744	844.655	7.73782e-05	844.655	0.000415541	844.655	0.000559925	844.655	0.000559925	844.655	0.000749938	844.655	0.000954982
842.727	8.36221e-06	842.727	0.000398343	842.727	9.11147e-05	842.727	0.000360317	842.727	0.000639235	842.727	0.000639235	842.727	0.000785763	842.727	0.000938016
840.799	0.000125534	840.799	0.000351759	840.799	0.000143776	840.799	0.000329186	840.799	0.000714067	840.799	0.000714067	840.799	0.000847574	840.799	0.000900549
838.87	0.00025646	838.87	0.000308604	838.87	0.000201968	838.87	0.000333913	838.87	0.000768859	838.87	0.000768859	838.87	0.000944145	838.87	0.000864358
836.942	0.000362952	836.942	0.000281785	836.942	0.000227725	836.942	0.000365096	836.942	0.000800219	836.942	0.000800219	836.942	0.00104	836.942	0.000839039
835.013	0.000416133	835.013	0.000271275	835.013	0.000230337	835.013	0.000377705	835.013	0.000785208	835.013	0.000785208	835.013	0.00109	835.013	0.000818522
833.085	0.000423792	833.085	0.00025577	833.085	0.000233347	833.085	0.000342413	833.085	0.000694881	833.085	0.000694881	833.085	0.0011	833.085	0.000792481
831.156	0.000393534	831.156	0.00020185	831.156	0.000215276	831.156	0.000276626	831.156	0.000542981	831.156	0.000542981	831.156	0.00104	831.156	0.000748882
829.228	0.000355286	829.228	0.00012862	829.228	0.00017526	829.228	0.000235005	829.228	0.000411798	829.228	0.000411798	829.228	0.000954904	829.228	0.000706378
827.299	0.000346571	827.299	9.42432e-05	827.299	0.00015307	827.299	0.000256947	827.299	0.00036845	827.299	0.00036845	827.299	0.000882743	827.299	0.000712066
825.371	0.000340232	825.371	9.12063e-05	825.371	0.000155152	825.371	0.000313557	825.371	0.000373936	825.371	0.000373936	825.371	0.000835551	825.371	0.000739837
823.443	0.0003229	823.443	9.8797e-05	823.443	0.000163272	823.443	0.000372664	823.443	0.00038137	823.443	0.00038137	823.443	0.000773586	823.443	0.000737261
821.514	0.00032371	821.514	0.000130539	821.514	0.000175227	821.514	0.000434534	821.514	0.000415129	821.514	0.000415129	821.514	0.000689801	821.514	0.000737244
819.586	0.000313576	819.586	0.000153511	819.586	0.000191935	819.586	0.000475691	819.586	0.000474142	819.586	0.000474142	819.586	0.000614054	819.586	0.000760046
817.657	0.000264122	817.657	0.000124763	817.657	0.000192811	817.657	0.000471579	817.657	0.000520517	817.657	0.000520517	817.657	0.000579202	817.657	0.000763367
815.729	0.000250412	815.729	9.05682e-05	815.729	0.000199384	815.729	0.000478328	815.729	0.000539152	815.729	0.000539152	815.729	0.000558964	815.729	0.000764132
813.8	0.000240088	813.8	5.07369e-05	813.8	0.00020905	813.8	0.000480498	813.8	0.000562746	813.8	0.000562746	813.8	0.000550562	813.8	0.000766402
811.872	0.000233149	811.872	5.26922e-06	811.872	0.00022181	811.872	0.000478087	811.872	0.000591299	811.872	0.000591299	811.872	0.000553996	811.872	0.000770177
809.944	0.000229596	809.944	-4.58349e-05	809.944	0.000237663	809.944	0.000471098	809.944	0.000624811	809.944	0.000624811	809.944	0.000569265	809.944	0.000775456
808.015	0.000229429	808.015	-0.000102575	808.015	0.000256609	808.015	0.000459528	808.015	0.000663281	808.015	0.000663281	808.015	0.00059637	808.015	0.00078224
806.087	0.000232646	806.087	-0.000164952	806.087	0.000278649	806.087	0.000443379	806.087	0.000706711	806.087	0.000706711	806.087	0.00063531	806.087	0.000790529
804.158	0.00023925	804.158	-0.000232966	804.158	0.000303782	804.158	0.000422651	804.158	0.000755099	804.158	0.000755099	804.158	0.000686086	804.158	0.000800322
802.23	0.000249239	802.23	-0.000306616	802.23	0.000332008	802.23	0.000397342	802.23	0.000808446	802.23	0.000808446	802.23	0.000748699	802.23	0.00081162
800.301	0.000262613	800.301	-0.000385902	800.301	0.000363328	800.301	0.000367455	800.301	0.000866752	800.301	0.000866752	800.301	0.000823146	800.301	0.000824422
798.373	0.000279373	798.373	-0.000470824	798.373	0.000397741	798.373	0.000332987	798.373	0.000930017	798.373	0.000930017	798.373	0.00090943	798.373	0.00083873

## Sheet: Fig. 5b
Fig. 5b
	0.00 V		0.02 V		0.04 V		0.06 V		0.08 V		0.10 V		0.15 V
Wavenumber (cm-1)	Absorbance (arb.units)	Wavenumber (cm-1)	Absorbance (arb.units)	Wavenumber (cm-1)	Absorbance (arb.units)	Wavenumber (cm-1)	Absorbance (arb.units)	Wavenumber (cm-1)	Absorbance (arb.units)	Wavenumber (cm-1)	Absorbance (arb.units)	Wavenumber (cm-1)	Absorbance (arb.units)
3997.65	0.00219	3997.65	0.00227	3997.65	0.00255	3997.65	0.00266	3997.65	0.00277	3997.65	0.0028	3997.65	0.00289
3995.72	0.00219	3995.72	0.00227	3995.72	0.00255	3995.72	0.00266	3995.72	0.00277	3995.72	0.0028	3995.72	0.00289
3993.79	0.00219	3993.79	0.00227	3993.79	0.00255	3993.79	0.00266	3993.79	0.00277	3993.79	0.0028	3993.79	0.00289
3991.86	0.00219	3991.86	0.00227	3991.86	0.00255	3991.86	0.00266	3991.86	0.00277	3991.86	0.0028	3991.86	0.00289
3989.94	0.00219	3989.94	0.00227	3989.94	0.00255	3989.94	0.00266	3989.94	0.00277	3989.94	0.0028	3989.94	0.00289
3988.01	0.00219	3988.01	0.00227	3988.01	0.00255	3988.01	0.00266	3988.01	0.00277	3988.01	0.0028	3988.01	0.00289
3986.08	0.00219	3986.08	0.00227	3986.08	0.00255	3986.08	0.00266	3986.08	0.00277	3986.08	0.0028	3986.08	0.00289
3984.15	0.00219	3984.15	0.00227	3984.15	0.00255	3984.15	0.00266	3984.15	0.00277	3984.15	0.0028	3984.15	0.00289
3982.22	0.00219	3982.22	0.00227	3982.22	0.00255	3982.22	0.00266	3982.22	0.00277	3982.22	0.0028	3982.22	0.00289
3980.29	0.0022	3980.29	0.00229	3980.29	0.00255	3980.29	0.00266	3980.29	0.00277	3980.29	0.0028	3980.29	0.00288
3978.37	0.00222	3978.37	0.0023	3978.37	0.00255	3978.37	0.00266	3978.37	0.00276	3978.37	0.00279	3978.37	0.00287
3976.44	0.00224	3976.44	0.00232	3976.44	0.00254	3976.44	0.00265	3976.44	0.00275	3976.44	0.00279	3976.44	0.00287
3974.51	0.00225	3974.51	0.00233	3974.51	0.00254	3974.51	0.00265	3974.51	0.00275	3974.51	0.00278	3974.51	0.00286
3972.58	0.00225	3972.58	0.00233	3972.58	0.00254	3972.58	0.00265	3972.58	0.00275	3972.58	0.00278	3972.58	0.00286
3970.65	0.00226	3970.65	0.00234	3970.65	0.00254	3970.65	0.00265	3970.65	0.00275	3970.65	0.00278	3970.65	0.00286
3968.72	0.00226	3968.72	0.00234	3968.72	0.00253	3968.72	0.00265	3968.72	0.00276	3968.72	0.00278	3968.72	0.00286
3966.79	0.00227	3966.79	0.00234	3966.79	0.00253	3966.79	0.00265	3966.79	0.00276	3966.79	0.00278	3966.79	0.00286
3964.87	0.00227	3964.87	0.00233	3964.87	0.00253	3964.87	0.00264	3964.87	0.00275	3964.87	0.00277	3964.87	0.00286
3962.94	0.00228	3962.94	0.00233	3962.94	0.00252	3962.94	0.00264	3962.94	0.00274	3962.94	0.00276	3962.94	0.00285
3961.01	0.00231	3961.01	0.00234	3961.01	0.00252	3961.01	0.00262	3961.01	0.00272	3961.01	0.00274	3961.01	0.00283
3959.08	0.00235	3959.08	0.00236	3959.08	0.00252	3959.08	0.0026	3959.08	0.0027	3959.08	0.00271	3959.08	0.00281
3957.15	0.0024	3957.15	0.00238	3957.15	0.00252	3957.15	0.00258	3957.15	0.00267	3957.15	0.00268	3957.15	0.00279
3955.22	0.00244	3955.22	0.0024	3955.22	0.00252	3955.22	0.00256	3955.22	0.00265	3955.22	0.00265	3955.22	0.00276
3953.3	0.00249	3953.3	0.00242	3953.3	0.00252	3953.3	0.00254	3953.3	0.00262	3953.3	0.00262	3953.3	0.00274
3951.37	0.00253	3951.37	0.00244	3951.37	0.00252	3951.37	0.00253	3951.37	0.0026	3951.37	0.0026	3951.37	0.00272
3949.44	0.00256	3949.44	0.00245	3949.44	0.00252	3949.44	0.00251	3949.44	0.00258	3949.44	0.00258	3949.44	0.0027
3947.51	0.00258	3947.51	0.00247	3947.51	0.00251	3947.51	0.00251	3947.51	0.00257	3947.51	0.00257	3947.51	0.00269
3945.58	0.0026	3945.58	0.00247	3945.58	0.00251	3945.58	0.0025	3945.58	0.00257	3945.58	0.00256	3945.58	0.00269
3943.65	0.0026	3943.65	0.00247	3943.65	0.0025	3943.65	0.0025	3943.65	0.00256	3943.65	0.00256	3943.65	0.00268
3941.73	0.0026	3941.73	0.00247	3941.73	0.00249	3941.73	0.0025	3941.73	0.00257	3941.73	0.00256	3941.73	0.00268
3939.8	0.0026	3939.8	0.00247	3939.8	0.00248	3939.8	0.0025	3939.8	0.00256	3939.8	0.00255	3939.8	0.00267
3937.87	0.00261	3937.87	0.00248	3937.87	0.00247	3937.87	0.00249	3937.87	0.00255	3937.87	0.00253	3937.87	0.00266
3935.94	0.00264	3935.94	0.00249	3935.94	0.00247	3935.94	0.00248	3935.94	0.00254	3935.94	0.00251	3935.94	0.00264
3934.01	0.00268	3934.01	0.00251	3934.01	0.00246	3934.01	0.00246	3934.01	0.00252	3934.01	0.00248	3934.01	0.00261
3932.08	0.00273	3932.08	0.00254	3932.08	0.00246	3932.08	0.00244	3932.08	0.00249	3932.08	0.00244	3932.08	0.00258
3930.15	0.00278	3930.15	0.00257	3930.15	0.00246	3930.15	0.00241	3930.15	0.00246	3930.15	0.0024	3930.15	0.00255
3928.23	0.00282	3928.23	0.0026	3928.23	0.00246	3928.23	0.0024	3928.23	0.00244	3928.23	0.00238	3928.23	0.00252
3926.3	0.00283	3926.3	0.00261	3926.3	0.00247	3926.3	0.00239	3926.3	0.00244	3926.3	0.00238	3926.3	0.00252
3924.37	0.00281	3924.37	0.00261	3924.37	0.00247	3924.37	0.0024	3924.37	0.00245	3924.37	0.0024	3924.37	0.00253
3922.44	0.00277	3922.44	0.00259	3922.44	0.00248	3922.44	0.00242	3922.44	0.00248	3922.44	0.00243	3922.44	0.00255
3920.51	0.00272	3920.51	0.00257	3920.51	0.00249	3920.51	0.00243	3920.51	0.0025	3920.51	0.00246	3920.51	0.00258
3918.58	0.00268	3918.58	0.00255	3918.58	0.00249	3918.58	0.00245	3918.58	0.00252	3918.58	0.00249	3918.58	0.0026
3916.66	0.00265	3916.66	0.00254	3916.66	0.00249	3916.66	0.00246	3916.66	0.00252	3916.66	0.00251	3916.66	0.00261
3914.73	0.00266	3914.73	0.00253	3914.73	0.00249	3914.73	0.00245	3914.73	0.00251	3914.73	0.0025	3914.73	0.0026
3912.8	0.0027	3912.8	0.00255	3912.8	0.00248	3912.8	0.00243	3912.8	0.00247	3912.8	0.00246	3912.8	0.00257
3910.87	0.00279	3910.87	0.00259	3910.87	0.00248	3910.87	0.0024	3910.87	0.00241	3910.87	0.00239	3910.87	0.00252
3908.94	0.00291	3908.94	0.00265	3908.94	0.00247	3908.94	0.00235	3908.94	0.00234	3908.94	0.00231	3908.94	0.00245
3907.01	0.00305	3907.01	0.00272	3907.01	0.00246	3907.01	0.0023	3907.01	0.00226	3907.01	0.00221	3907.01	0.00237
3905.08	0.00319	3905.08	0.00278	3905.08	0.00245	3905.08	0.00225	3905.08	0.00219	3905.08	0.00212	3905.08	0.00229
3903.16	0.0033	3903.16	0.00284	3903.16	0.00245	3903.16	0.0022	3903.16	0.00213	3903.16	0.00204	3903.16	0.00223
3901.23	0.0034	3901.23	0.00289	3901.23	0.00245	3901.23	0.00216	3901.23	0.00209	3901.23	0.00198	3901.23	0.00218
3899.3	0.00347	3899.3	0.00292	3899.3	0.00245	3899.3	0.00214	3899.3	0.00206	3899.3	0.00195	3899.3	0.00214
3897.37	0.0035	3897.37	0.00294	3897.37	0.00245	3897.37	0.00212	3897.37	0.00205	3897.37	0.00193	3897.37	0.00213
3895.44	0.0035	3895.44	0.00294	3895.44	0.00245	3895.44	0.00213	3895.44	0.00206	3895.44	0.00195	3895.44	0.00214
3893.51	0.00345	3893.51	0.00291	3893.51	0.00246	3893.51	0.00214	3893.51	0.0021	3893.51	0.00199	3893.51	0.00217
3891.59	0.00339	3891.59	0.00288	3891.59	0.00246	3891.59	0.00217	3891.59	0.00213	3891.59	0.00203	3891.59	0.00221
3889.66	0.00333	3889.66	0.00285	3889.66	0.00247	3889.66	0.00219	3889.66	0.00217	3889.66	0.00207	3889.66	0.00224
3887.73	0.00328	3887.73	0.00282	3887.73	0.00247	3887.73	0.0022	3887.73	0.00219	3887.73	0.0021	3887.73	0.00226
3885.8	0.00325	3885.8	0.0028	3885.8	0.00247	3885.8	0.00221	3885.8	0.0022	3885.8	0.00211	3885.8	0.00227
3883.87	0.00326	3883.87	0.0028	3883.87	0.00246	3883.87	0.00221	3883.87	0.00219	3883.87	0.0021	3883.87	0.00226
3881.94	0.00331	3881.94	0.00283	3881.94	0.00245	3881.94	0.00218	3881.94	0.00215	3881.94	0.00206	3881.94	0.00222
3880.02	0.00339	3880.02	0.00287	3880.02	0.00244	3880.02	0.00215	3880.02	0.0021	3880.02	0.002	3880.02	0.00217
3878.09	0.00349	3878.09	0.00291	3878.09	0.00243	3878.09	0.00211	3878.09	0.00205	3878.09	0.00193	3878.09	0.00212
3876.16	0.00357	3876.16	0.00295	3876.16	0.00243	3876.16	0.00208	3876.16	0.002	3876.16	0.00188	3876.16	0.00208
3874.23	0.00363	3874.23	0.00298	3874.23	0.00242	3874.23	0.00206	3874.23	0.00197	3874.23	0.00184	3874.23	0.00206
3872.3	0.0037	3872.3	0.00301	3872.3	0.00242	3872.3	0.00204	3872.3	0.00194	3872.3	0.0018	3872.3	0.00203
3870.37	0.00377	3870.37	0.00304	3870.37	0.00242	3870.37	0.002	3870.37	0.0019	3870.37	0.00176	3870.37	0.002
3868.44	0.00386	3868.44	0.00309	3868.44	0.00241	3868.44	0.00197	3868.44	0.00186	3868.44	0.0017	3868.44	0.00196
3866.52	0.00395	3866.52	0.00314	3866.52	0.00241	3866.52	0.00193	3866.52	0.00182	3866.52	0.00165	3866.52	0.00191
3864.59	0.00401	3864.59	0.00317	3864.59	0.0024	3864.59	0.0019	3864.59	0.00179	3864.59	0.00161	3864.59	0.00188
3862.66	0.00404	3862.66	0.00319	3862.66	0.0024	3862.66	0.00189	3862.66	0.00178	3862.66	0.00159	3862.66	0.00186
3860.73	0.00405	3860.73	0.0032	3860.73	0.00239	3860.73	0.00187	3860.73	0.00176	3860.73	0.00157	3860.73	0.00184
3858.8	0.00405	3858.8	0.0032	3858.8	0.00238	3858.8	0.00187	3858.8	0.00176	3858.8	0.00156	3858.8	0.00183
3856.87	0.00402	3856.87	0.00319	3856.87	0.00237	3856.87	0.00186	3856.87	0.00175	3856.87	0.00156	3856.87	0.00182
3854.95	0.00399	3854.95	0.00317	3854.95	0.00235	3854.95	0.00187	3854.95	0.00176	3854.95	0.00157	3854.95	0.00182
3853.02	0.00396	3853.02	0.00315	3853.02	0.00234	3853.02	0.00187	3853.02	0.00175	3853.02	0.00156	3853.02	0.00181
3851.09	0.00395	3851.09	0.00314	3851.09	0.00233	3851.09	0.00186	3851.09	0.00173	3851.09	0.00154	3851.09	0.00179
3849.16	0.00398	3849.16	0.00315	3849.16	0.00231	3849.16	0.00184	3849.16	0.0017	3849.16	0.00151	3849.16	0.00176
3847.23	0.00401	3847.23	0.00316	3847.23	0.0023	3847.23	0.00182	3847.23	0.00167	3847.23	0.00147	3847.23	0.00172
3845.3	0.00403	3845.3	0.00317	3845.3	0.0023	3845.3	0.00181	3845.3	0.00165	3845.3	0.00144	3845.3	0.0017
3843.37	0.00405	3843.37	0.00317	3843.37	0.0023	3843.37	0.0018	3843.37	0.00163	3843.37	0.00142	3843.37	0.00168
3841.45	0.00406	3841.45	0.00317	3841.45	0.0023	3841.45	0.00181	3841.45	0.00163	3841.45	0.00141	3841.45	0.00168
3839.52	0.00405	3839.52	0.00316	3839.52	0.0023	3839.52	0.00181	3839.52	0.00164	3839.52	0.00142	3839.52	0.00169
3837.59	0.00404	3837.59	0.00314	3837.59	0.0023	3837.59	0.00182	3837.59	0.00165	3837.59	0.00143	3837.59	0.0017
3835.66	0.00403	3835.66	0.00313	3835.66	0.00231	3835.66	0.00183	3835.66	0.00166	3835.66	0.00145	3835.66	0.00171
3833.73	0.00402	3833.73	0.00313	3833.73	0.00231	3833.73	0.00183	3833.73	0.00167	3833.73	0.00146	3833.73	0.00172
3831.8	0.00403	3831.8	0.00312	3831.8	0.00231	3831.8	0.00182	3831.8	0.00168	3831.8	0.00147	3831.8	0.00172
3829.88	0.00404	3829.88	0.00313	3829.88	0.00231	3829.88	0.00182	3829.88	0.00168	3829.88	0.00147	3829.88	0.00172
3827.95	0.00403	3827.95	0.00313	3827.95	0.00231	3827.95	0.00181	3827.95	0.00169	3827.95	0.00148	3827.95	0.00173
3826.02	0.00401	3826.02	0.00312	3826.02	0.00231	3826.02	0.00181	3826.02	0.00171	3826.02	0.0015	3826.02	0.00174
3824.09	0.00395	3824.09	0.0031	3824.09	0.00232	3824.09	0.00182	3824.09	0.00174	3824.09	0.00154	3824.09	0.00178
3822.16	0.00388	3822.16	0.00307	3822.16	0.00233	3822.16	0.00184	3822.16	0.00178	3822.16	0.00158	3822.16	0.00181
3820.23	0.00381	3820.23	0.00304	3820.23	0.00233	3820.23	0.00186	3820.23	0.00181	3820.23	0.00162	3820.23	0.00184
3818.31	0.00375	3818.31	0.00302	3818.31	0.00233	3818.31	0.00187	3818.31	0.00183	3818.31	0.00165	3818.31	0.00187
3816.38	0.00371	3816.38	0.003	3816.38	0.00233	3816.38	0.00189	3816.38	0.00184	3816.38	0.00168	3816.38	0.00188
3814.45	0.00367	3814.45	0.00298	3814.45	0.00233	3814.45	0.0019	3814.45	0.00185	3814.45	0.00169	3814.45	0.00189
3812.52	0.00365	3812.52	0.00296	3812.52	0.00232	3812.52	0.00191	3812.52	0.00185	3812.52	0.00169	3812.52	0.00189
3810.59	0.00363	3810.59	0.00295	3810.59	0.00231	3810.59	0.00192	3810.59	0.00184	3810.59	0.0017	3810.59	0.00189
3808.66	0.00362	3808.66	0.00294	3808.66	0.0023	3808.66	0.00192	3808.66	0.00184	3808.66	0.0017	3808.66	0.00189
3806.73	0.00361	3806.73	0.00293	3806.73	0.00229	3806.73	0.00192	3806.73	0.00183	3806.73	0.00169	3806.73	0.00189
3804.81	0.00361	3804.81	0.00292	3804.81	0.00229	3804.81	0.00193	3804.81	0.00182	3804.81	0.00168	3804.81	0.00189
3802.88	0.0036	3802.88	0.00291	3802.88	0.00229	3802.88	0.00194	3802.88	0.00183	3802.88	0.00169	3802.88	0.0019
3800.95	0.00356	3800.95	0.00289	3800.95	0.00229	3800.95	0.00196	3800.95	0.00186	3800.95	0.00172	3800.95	0.00193
3799.02	0.0035	3799.02	0.00286	3799.02	0.0023	3799.02	0.00199	3799.02	0.0019	3799.02	0.00177	3799.02	0.00199
3797.09	0.0034	3797.09	0.00282	3797.09	0.00232	3797.09	0.00203	3797.09	0.00196	3797.09	0.00184	3797.09	0.00206
3795.16	0.00327	3795.16	0.00276	3795.16	0.00234	3795.16	0.00209	3795.16	0.00205	3795.16	0.00194	3795.16	0.00215
3793.24	0.00312	3793.24	0.00269	3793.24	0.00236	3793.24	0.00216	3793.24	0.00214	3793.24	0.00206	3793.24	0.00226
3791.31	0.00295	3791.31	0.00262	3791.31	0.00238	3791.31	0.00224	3791.31	0.00224	3791.31	0.00219	3791.31	0.00237
3789.38	0.00279	3789.38	0.00254	3789.38	0.0024	3789.38	0.0023	3789.38	0.00233	3789.38	0.0023	3789.38	0.00247
3787.45	0.00267	3787.45	0.00248	3787.45	0.00241	3787.45	0.00235	3787.45	0.00241	3787.45	0.00239	3787.45	0.00254
3785.52	0.0026	3785.52	0.00245	3785.52	0.00241	3785.52	0.00238	3785.52	0.00245	3785.52	0.00244	3785.52	0.00258
3783.59	0.00258	3783.59	0.00244	3783.59	0.00241	3783.59	0.00239	3783.59	0.00246	3783.59	0.00245	3783.59	0.00259
3781.66	0.0026	3781.66	0.00245	3781.66	0.00241	3781.66	0.00238	3781.66	0.00245	3781.66	0.00243	3781.66	0.00257
3779.74	0.00265	3779.74	0.00247	3779.74	0.00241	3779.74	0.00236	3779.74	0.00242	3779.74	0.0024	3779.74	0.00254
3777.81	0.00272	3777.81	0.00249	3777.81	0.0024	3777.81	0.00233	3777.81	0.00238	3777.81	0.00235	3777.81	0.00249
3775.88	0.00278	3775.88	0.00252	3775.88	0.00239	3775.88	0.0023	3775.88	0.00235	3775.88	0.0023	3775.88	0.00245
3773.95	0.00282	3773.95	0.00254	3773.95	0.00239	3773.95	0.00228	3773.95	0.00232	3773.95	0.00226	3773.95	0.00242
3772.02	0.00285	3772.02	0.00256	3772.02	0.00238	3772.02	0.00227	3772.02	0.00231	3772.02	0.00223	3772.02	0.0024
3770.09	0.00288	3770.09	0.00257	3770.09	0.00238	3770.09	0.00225	3770.09	0.00229	3770.09	0.0022	3770.09	0.00237
3768.17	0.00294	3768.17	0.00259	3768.17	0.00237	3768.17	0.00222	3768.17	0.00225	3768.17	0.00216	3768.17	0.00232
3766.24	0.00304	3766.24	0.00264	3766.24	0.00235	3766.24	0.00217	3766.24	0.00218	3766.24	0.00208	3766.24	0.00225
3764.31	0.00321	3764.31	0.00271	3764.31	0.00233	3764.31	0.00209	3764.31	0.00208	3764.31	0.00196	3764.31	0.00213
3762.38	0.00343	3762.38	0.00281	3762.38	0.00231	3762.38	0.00199	3762.38	0.00195	3762.38	0.00181	3762.38	0.00199
3760.45	0.00368	3760.45	0.00294	3760.45	0.00228	3760.45	0.00188	3760.45	0.0018	3760.45	0.00164	3760.45	0.00183
3758.52	0.00395	3758.52	0.00307	3758.52	0.00226	3758.52	0.00176	3758.52	0.00165	3758.52	0.00145	3758.52	0.00166
3756.6	0.00423	3756.6	0.00321	3756.6	0.00223	3756.6	0.00164	3756.6	0.00149	3756.6	0.00126	3756.6	0.00149
3754.67	0.0045	3754.67	0.00335	3754.67	0.00221	3754.67	0.00152	3754.67	0.00133	3754.67	0.00107	3754.67	0.00132
3752.74	0.00473	3752.74	0.00348	3752.74	0.00219	3752.74	0.00141	3752.74	0.00119	3752.74	0.0009	3752.74	0.00117
3750.81	0.00492	3750.81	0.00359	3750.81	0.00217	3750.81	0.00132	3750.81	0.00107	3750.81	0.00075	3750.81	0.00104
3748.88	0.00506	3748.88	0.00367	3748.88	0.00215	3748.88	0.00125	3748.88	0.00097	3748.88	0.00063	3748.88	0.00094
3746.95	0.00513	3746.95	0.00372	3746.95	0.00213	3746.95	0.0012	3746.95	0.0009	3746.95	0.00054	3746.95	0.00086
3745.02	0.00513	3745.02	0.00372	3745.02	0.00211	3745.02	0.00117	3745.02	0.00085	3745.02	0.00049	3745.02	0.0008
3743.1	0.00505	3743.1	0.00369	3743.1	0.00209	3743.1	0.00116	3743.1	0.00082	3743.1	0.00046	3743.1	0.00077
3741.17	0.00492	3741.17	0.00363	3741.17	0.00205	3741.17	0.00116	3741.17	0.0008	3741.17	0.00046	3741.17	0.00076
3739.24	0.00474	3739.24	0.00354	3739.24	0.00201	3739.24	0.00117	3739.24	0.0008	3739.24	0.00047	3739.24	0.00075
3737.31	0.00452	3737.31	0.00343	3737.31	0.00197	3737.31	0.00118	3737.31	0.00081	3737.31	0.0005	3737.31	0.00075
3735.38	0.00427	3735.38	0.0033	3735.38	0.00193	3735.38	0.00121	3735.38	0.00084	3735.38	0.00055	3735.38	0.00078
3733.45	0.00401	3733.45	0.00317	3733.45	0.0019	3733.45	0.00125	3733.45	0.00089	3733.45	0.00062	3733.45	0.00082
3731.53	0.00377	3731.53	0.00304	3731.53	0.00188	3731.53	0.0013	3731.53	0.00095	3731.53	0.0007	3731.53	0.00088
3729.6	0.00356	3729.6	0.00293	3729.6	0.00187	3729.6	0.00135	3729.6	0.00103	3729.6	0.0008	3729.6	0.00095
3727.67	0.00338	3727.67	0.00284	3727.67	0.00188	3727.67	0.00142	3727.67	0.00112	3727.67	0.0009	3727.67	0.00104
3725.74	0.00325	3725.74	0.00277	3725.74	0.0019	3725.74	0.00148	3725.74	0.00121	3725.74	0.00101	3725.74	0.00114
3723.81	0.00317	3723.81	0.00273	3723.81	0.00194	3723.81	0.00155	3723.81	0.00131	3723.81	0.00112	3723.81	0.00125
3721.88	0.00312	3721.88	0.0027	3721.88	0.00198	3721.88	0.00161	3721.88	0.0014	3721.88	0.00122	3721.88	0.00135
3719.95	0.00311	3719.95	0.0027	3719.95	0.00202	3719.95	0.00167	3719.95	0.00148	3719.95	0.0013	3719.95	0.00144
3718.03	0.00313	3718.03	0.0027	3718.03	0.00206	3718.03	0.00171	3718.03	0.00153	3718.03	0.00136	3718.03	0.00151
3716.1	0.00316	3716.1	0.00271	3716.1	0.00209	3716.1	0.00173	3716.1	0.00157	3716.1	0.0014	3716.1	0.00156
3714.17	0.00317	3714.17	0.00272	3714.17	0.00211	3714.17	0.00175	3714.17	0.00159	3714.17	0.00143	3714.17	0.00159
3712.24	0.00314	3712.24	0.0027	3712.24	0.00212	3712.24	0.00177	3712.24	0.00162	3712.24	0.00146	3712.24	0.00162
3710.31	0.00307	3710.31	0.00266	3710.31	0.00211	3710.31	0.00179	3710.31	0.00164	3710.31	0.00148	3710.31	0.00164
3708.38	0.00297	3708.38	0.00262	3708.38	0.00209	3708.38	0.0018	3708.38	0.00165	3708.38	0.00151	3708.38	0.00166
3706.46	0.00286	3706.46	0.00256	3706.46	0.00207	3706.46	0.00181	3706.46	0.00167	3706.46	0.00153	3706.46	0.00167
3704.53	0.00274	3704.53	0.00251	3704.53	0.00204	3704.53	0.00181	3704.53	0.00168	3704.53	0.00155	3704.53	0.00169
3702.6	0.00265	3702.6	0.00246	3702.6	0.00202	3702.6	0.00181	3702.6	0.00169	3702.6	0.00157	3702.6	0.0017
3700.67	0.0026	3700.67	0.00244	3700.67	0.00201	3700.67	0.00182	3700.67	0.00169	3700.67	0.00158	3700.67	0.0017
3698.74	0.0026	3698.74	0.00244	3698.74	0.00201	3698.74	0.00182	3698.74	0.0017	3698.74	0.00158	3698.74	0.00171
3696.81	0.00264	3696.81	0.00245	3696.81	0.00201	3696.81	0.00182	3696.81	0.0017	3696.81	0.00159	3696.81	0.00171
3694.89	0.00271	3694.89	0.00248	3694.89	0.00203	3694.89	0.00183	3694.89	0.0017	3694.89	0.0016	3694.89	0.00173
3692.96	0.00281	3692.96	0.00253	3692.96	0.00206	3692.96	0.00184	3692.96	0.00171	3692.96	0.00161	3692.96	0.00174
3691.03	0.00293	3691.03	0.00259	3691.03	0.00209	3691.03	0.00185	3691.03	0.00171	3691.03	0.0016	3691.03	0.00175
3689.1	0.00308	3689.1	0.00266	3689.1	0.00212	3689.1	0.00184	3689.1	0.0017	3689.1	0.00158	3689.1	0.00174
3687.17	0.00327	3687.17	0.00275	3687.17	0.00214	3687.17	0.00183	3687.17	0.00167	3687.17	0.00154	3687.17	0.00172
3685.24	0.00345	3685.24	0.00284	3685.24	0.00217	3685.24	0.00181	3685.24	0.00163	3685.24	0.00148	3685.24	0.00169
3683.31	0.00362	3683.31	0.00293	3683.31	0.00219	3683.31	0.00179	3683.31	0.0016	3683.31	0.00143	3683.31	0.00166
3681.39	0.00376	3681.39	0.003	3681.39	0.00221	3681.39	0.00177	3681.39	0.00157	3681.39	0.00139	3681.39	0.00164
3679.46	0.00388	3679.46	0.00307	3679.46	0.00222	3679.46	0.00176	3679.46	0.00156	3679.46	0.00136	3679.46	0.00162
3677.53	0.00398	3677.53	0.00312	3677.53	0.00224	3677.53	0.00176	3677.53	0.00155	3677.53	0.00134	3677.53	0.00162
3675.6	0.00402	3675.6	0.00314	3675.6	0.00226	3675.6	0.00177	3675.6	0.00157	3675.6	0.00135	3675.6	0.00164
3673.67	0.00399	3673.67	0.00313	3673.67	0.00229	3673.67	0.00181	3673.67	0.00162	3673.67	0.00141	3673.67	0.0017
3671.74	0.00387	3671.74	0.00307	3671.74	0.00231	3671.74	0.00188	3671.74	0.00172	3671.74	0.00153	3671.74	0.0018
3669.82	0.00369	3669.82	0.00299	3669.82	0.00234	3669.82	0.00196	3669.82	0.00183	3669.82	0.00167	3669.82	0.00193
3667.89	0.0035	3667.89	0.0029	3667.89	0.00236	3667.89	0.00205	3667.89	0.00195	3667.89	0.00182	3667.89	0.00205
3665.96	0.00333	3665.96	0.00282	3665.96	0.00238	3665.96	0.00213	3665.96	0.00206	3665.96	0.00195	3665.96	0.00216
3664.03	0.0032	3664.03	0.00276	3664.03	0.0024	3664.03	0.00219	3664.03	0.00215	3664.03	0.00206	3664.03	0.00225
3662.1	0.00313	3662.1	0.00273	3662.1	0.00241	3662.1	0.00223	3662.1	0.0022	3662.1	0.00213	3662.1	0.0023
3660.17	0.00313	3660.17	0.00273	3660.17	0.00242	3660.17	0.00224	3660.17	0.00221	3660.17	0.00214	3660.17	0.00231
3658.24	0.00322	3658.24	0.00279	3658.24	0.00242	3658.24	0.00221	3658.24	0.00217	3658.24	0.00208	3658.24	0.00226
3656.32	0.00339	3656.32	0.00288	3656.32	0.00241	3656.32	0.00215	3656.32	0.00209	3656.32	0.00198	3656.32	0.00217
3654.39	0.0036	3654.39	0.00299	3654.39	0.00241	3654.39	0.00208	3654.39	0.00199	3654.39	0.00185	3654.39	0.00206
3652.46	0.00379	3652.46	0.00309	3652.46	0.00241	3652.46	0.00202	3652.46	0.0019	3652.46	0.00173	3652.46	0.00196
3650.53	0.00391	3650.53	0.00315	3650.53	0.00241	3650.53	0.00198	3650.53	0.00183	3650.53	0.00165	3650.53	0.0019
3648.6	0.00396	3648.6	0.00318	3648.6	0.00241	3648.6	0.00196	3648.6	0.0018	3648.6	0.00161	3648.6	0.00187
3646.67	0.00392	3646.67	0.00316	3646.67	0.00241	3646.67	0.00196	3646.67	0.00179	3646.67	0.00162	3646.67	0.00187
3644.75	0.00381	3644.75	0.0031	3644.75	0.0024	3644.75	0.00198	3644.75	0.00181	3644.75	0.00165	3644.75	0.0019
3642.82	0.00362	3642.82	0.00301	3642.82	0.00238	3642.82	0.00202	3642.82	0.00186	3642.82	0.00173	3642.82	0.00195
3640.89	0.0034	3640.89	0.00289	3640.89	0.00236	3640.89	0.00206	3640.89	0.00191	3640.89	0.0018	3640.89	0.002
3638.96	0.00318	3638.96	0.00278	3638.96	0.00233	3638.96	0.00208	3638.96	0.00194	3638.96	0.00186	3638.96	0.00203
3637.03	0.00301	3637.03	0.00269	3637.03	0.00229	3637.03	0.00208	3637.03	0.00195	3637.03	0.00188	3637.03	0.00203
3635.1	0.0029	3635.1	0.00263	3635.1	0.00225	3635.1	0.00205	3635.1	0.00192	3635.1	0.00186	3635.1	0.00199
3633.18	0.00286	3633.18	0.00261	3633.18	0.00221	3633.18	0.002	3633.18	0.00187	3633.18	0.00181	3633.18	0.00193
3631.25	0.00288	3631.25	0.00262	3631.25	0.00218	3631.25	0.00194	3631.25	0.00181	3631.25	0.00173	3631.25	0.00185
3629.32	0.00297	3629.32	0.00267	3629.32	0.00216	3629.32	0.00188	3629.32	0.00174	3629.32	0.00164	3629.32	0.00176
3627.39	0.00311	3627.39	0.00274	3627.39	0.00216	3627.39	0.00182	3627.39	0.00167	3627.39	0.00154	3627.39	0.00168
3625.46	0.00328	3625.46	0.00283	3625.46	0.00217	3625.46	0.00178	3625.46	0.00161	3625.46	0.00145	3625.46	0.00161
3623.53	0.00346	3623.53	0.00292	3623.53	0.0022	3623.53	0.00175	3623.53	0.00157	3623.53	0.0014	3623.53	0.00157
3621.6	0.00359	3621.6	0.00299	3621.6	0.00223	3621.6	0.00176	3621.6	0.00158	3621.6	0.00139	3621.6	0.00157
3619.68	0.00367	3619.68	0.00304	3619.68	0.00228	3619.68	0.00179	3619.68	0.00161	3619.68	0.00142	3619.68	0.00161
3617.75	0.00372	3617.75	0.00307	3617.75	0.00232	3617.75	0.00183	3617.75	0.00165	3617.75	0.00147	3617.75	0.00166
3615.82	0.00375	3615.82	0.00308	3615.82	0.00235	3615.82	0.00187	3615.82	0.0017	3615.82	0.00153	3615.82	0.00172
3613.89	0.00373	3613.89	0.00308	3613.89	0.00238	3613.89	0.00191	3613.89	0.00175	3613.89	0.00159	3613.89	0.00177
3611.96	0.00367	3611.96	0.00305	3611.96	0.00239	3611.96	0.00196	3611.96	0.0018	3611.96	0.00166	3611.96	0.00183
3610.03	0.00356	3610.03	0.003	3610.03	0.00239	3610.03	0.002	3610.03	0.00184	3610.03	0.00172	3610.03	0.00188
3608.11	0.00343	3608.11	0.00294	3608.11	0.00237	3608.11	0.00203	3608.11	0.00188	3608.11	0.00176	3608.11	0.00191
3606.18	0.0033	3606.18	0.00287	3606.18	0.00235	3606.18	0.00205	3606.18	0.0019	3606.18	0.00179	3606.18	0.00194
3604.25	0.00318	3604.25	0.00281	3604.25	0.00232	3604.25	0.00206	3604.25	0.00191	3604.25	0.00181	3604.25	0.00195
3602.32	0.00308	3602.32	0.00276	3602.32	0.0023	3602.32	0.00207	3602.32	0.00192	3602.32	0.00182	3602.32	0.00196
3600.39	0.00299	3600.39	0.00272	3600.39	0.00228	3600.39	0.00208	3600.39	0.00193	3600.39	0.00182	3600.39	0.00197
3598.46	0.00295	3598.46	0.0027	3598.46	0.00228	3598.46	0.00208	3598.46	0.00194	3598.46	0.00182	3598.46	0.00198
3596.53	0.00296	3596.53	0.0027	3596.53	0.00228	3596.53	0.00208	3596.53	0.00194	3596.53	0.00182	3596.53	0.00199
3594.61	0.003	3594.61	0.00273	3594.61	0.00229	3594.61	0.00209	3594.61	0.00195	3594.61	0.00181	3594.61	0.00199
3592.68	0.00305	3592.68	0.00276	3592.68	0.00231	3592.68	0.0021	3592.68	0.00198	3592.68	0.00183	3592.68	0.00202
3590.75	0.00308	3590.75	0.00277	3590.75	0.00234	3590.75	0.00213	3590.75	0.00203	3590.75	0.00188	3590.75	0.00207
3588.82	0.00307	3588.82	0.00277	3588.82	0.00237	3588.82	0.00218	3588.82	0.0021	3588.82	0.00195	3588.82	0.00214
3586.89	0.00303	3586.89	0.00275	3586.89	0.0024	3586.89	0.00224	3586.89	0.00218	3586.89	0.00205	3586.89	0.00222
3584.96	0.00298	3584.96	0.00273	3584.96	0.00243	3584.96	0.00229	3584.96	0.00226	3584.96	0.00214	3584.96	0.00231
3583.04	0.00292	3583.04	0.00271	3583.04	0.00246	3583.04	0.00234	3583.04	0.00233	3583.04	0.00223	3583.04	0.00239
3581.11	0.00287	3581.11	0.00268	3581.11	0.00248	3581.11	0.00238	3581.11	0.00239	3581.11	0.0023	3581.11	0.00245
3579.18	0.00283	3579.18	0.00267	3579.18	0.00249	3579.18	0.00241	3579.18	0.00242	3579.18	0.00235	3579.18	0.00249
3577.25	0.00284	3577.25	0.00268	3577.25	0.0025	3577.25	0.00242	3577.25	0.00243	3577.25	0.00237	3577.25	0.00251
3575.32	0.00288	3575.32	0.0027	3575.32	0.00251	3575.32	0.00241	3575.32	0.00242	3575.32	0.00235	3575.32	0.0025
3573.39	0.00294	3573.39	0.00273	3573.39	0.00252	3573.39	0.00239	3573.39	0.00238	3573.39	0.00232	3573.39	0.00247
3571.47	0.00302	3571.47	0.00277	3571.47	0.00252	3571.47	0.00236	3571.47	0.00234	3571.47	0.00228	3571.47	0.00244
3569.54	0.00309	3569.54	0.0028	3569.54	0.00252	3569.54	0.00234	3569.54	0.00231	3569.54	0.00225	3569.54	0.00241
3567.61	0.00313	3567.61	0.00281	3567.61	0.00252	3567.61	0.00232	3567.61	0.00228	3567.61	0.00223	3567.61	0.00239
3565.68	0.00316	3565.68	0.00282	3565.68	0.00252	3565.68	0.00231	3565.68	0.00228	3565.68	0.00222	3565.68	0.00239
3563.75	0.00316	3563.75	0.00281	3563.75	0.00252	3563.75	0.00231	3563.75	0.00228	3563.75	0.00222	3563.75	0.00239
3561.82	0.00313	3561.82	0.00279	3561.82	0.00251	3561.82	0.00232	3561.82	0.0023	3561.82	0.00225	3561.82	0.00241
3559.89	0.00307	3559.89	0.00275	3559.89	0.00251	3559.89	0.00234	3559.89	0.00234	3559.89	0.00228	3559.89	0.00245
3557.97	0.00299	3557.97	0.00271	3557.97	0.0025	3557.97	0.00237	3557.97	0.00238	3557.97	0.00233	3557.97	0.00249
3556.04	0.00292	3556.04	0.00267	3556.04	0.0025	3556.04	0.0024	3556.04	0.00242	3556.04	0.00237	3556.04	0.00254
3554.11	0.00286	3554.11	0.00264	3554.11	0.0025	3554.11	0.00243	3554.11	0.00246	3554.11	0.0024	3554.11	0.00257
3552.18	0.00281	3552.18	0.00262	3552.18	0.0025	3552.18	0.00246	3552.18	0.00249	3552.18	0.00243	3552.18	0.0026
3550.25	0.00277	3550.25	0.00261	3550.25	0.00251	3550.25	0.00248	3550.25	0.00251	3550.25	0.00245	3550.25	0.00262
3548.32	0.00274	3548.32	0.0026	3548.32	0.00251	3548.32	0.00251	3548.32	0.00253	3548.32	0.00248	3548.32	0.00264
3546.4	0.00272	3546.4	0.00259	3546.4	0.00252	3546.4	0.00253	3546.4	0.00255	3546.4	0.0025	3546.4	0.00266
3544.47	0.0027	3544.47	0.00258	3544.47	0.00252	3544.47	0.00255	3544.47	0.00256	3544.47	0.00252	3544.47	0.00268
3542.54	0.00269	3542.54	0.00257	3542.54	0.00253	3542.54	0.00256	3542.54	0.00257	3542.54	0.00254	3542.54	0.00269
3540.61	0.00268	3540.61	0.00256	3540.61	0.00253	3540.61	0.00257	3540.61	0.00259	3540.61	0.00256	3540.61	0.00269
3538.68	0.00266	3538.68	0.00255	3538.68	0.00253	3538.68	0.00258	3538.68	0.0026	3538.68	0.00258	3538.68	0.0027
3536.75	0.00265	3536.75	0.00254	3536.75	0.00253	3536.75	0.00258	3536.75	0.00261	3536.75	0.00259	3536.75	0.00271
3534.82	0.00264	3534.82	0.00253	3534.82	0.00252	3534.82	0.00258	3534.82	0.00261	3534.82	0.0026	3534.82	0.0027
3532.9	0.00266	3532.9	0.00253	3532.9	0.00252	3532.9	0.00257	3532.9	0.0026	3532.9	0.00259	3532.9	0.00269
3530.97	0.00267	3530.97	0.00253	3530.97	0.00251	3530.97	0.00256	3530.97	0.00258	3530.97	0.00257	3530.97	0.00267
3529.04	0.00269	3529.04	0.00253	3529.04	0.0025	3529.04	0.00254	3529.04	0.00256	3529.04	0.00255	3529.04	0.00265
3527.11	0.00269	3527.11	0.00253	3527.11	0.0025	3527.11	0.00253	3527.11	0.00255	3527.11	0.00254	3527.11	0.00264
3525.18	0.00268	3525.18	0.00253	3525.18	0.00249	3525.18	0.00252	3525.18	0.00254	3525.18	0.00253	3525.18	0.00264
3523.25	0.00265	3523.25	0.00251	3523.25	0.00248	3523.25	0.00252	3523.25	0.00253	3523.25	0.00253	3523.25	0.00265
3521.33	0.00261	3521.33	0.00249	3521.33	0.00248	3521.33	0.00253	3521.33	0.00253	3521.33	0.00254	3521.33	0.00266
3519.4	0.00256	3519.4	0.00247	3519.4	0.00248	3519.4	0.00253	3519.4	0.00254	3519.4	0.00256	3519.4	0.00268
3517.47	0.0025	3517.47	0.00245	3517.47	0.00248	3517.47	0.00254	3517.47	0.00256	3517.47	0.00258	3517.47	0.00271
3515.54	0.00246	3515.54	0.00244	3515.54	0.00248	3515.54	0.00255	3515.54	0.00258	3515.54	0.00261	3515.54	0.00273
3513.61	0.00244	3513.61	0.00243	3513.61	0.00249	3513.61	0.00256	3513.61	0.00259	3513.61	0.00262	3513.61	0.00274
3511.68	0.00244	3511.68	0.00243	3511.68	0.0025	3511.68	0.00256	3511.68	0.0026	3511.68	0.00263	3511.68	0.00275
3509.76	0.00245	3509.76	0.00244	3509.76	0.00251	3509.76	0.00256	3509.76	0.0026	3509.76	0.00262	3509.76	0.00274
3507.83	0.00248	3507.83	0.00245	3507.83	0.00252	3507.83	0.00255	3507.83	0.00259	3507.83	0.00262	3507.83	0.00273
3505.9	0.0025	3505.9	0.00246	3505.9	0.00252	3505.9	0.00255	3505.9	0.00259	3505.9	0.00261	3505.9	0.00273
3503.97	0.00251	3503.97	0.00246	3503.97	0.00253	3503.97	0.00255	3503.97	0.00259	3503.97	0.00261	3503.97	0.00272
3502.04	0.00252	3502.04	0.00246	3502.04	0.00253	3502.04	0.00256	3502.04	0.00259	3502.04	0.00261	3502.04	0.00273
3500.11	0.0025	3500.11	0.00245	3500.11	0.00253	3500.11	0.00257	3500.11	0.0026	3500.11	0.00262	3500.11	0.00274
3498.18	0.00248	3498.18	0.00243	3498.18	0.00253	3498.18	0.00258	3498.18	0.00261	3498.18	0.00263	3498.18	0.00275
3496.26	0.00244	3496.26	0.0024	3496.26	0.00253	3496.26	0.00259	3496.26	0.00262	3496.26	0.00265	3496.26	0.00278
3494.33	0.0024	3494.33	0.00237	3494.33	0.00252	3494.33	0.0026	3494.33	0.00264	3494.33	0.00267	3494.33	0.0028
3492.4	0.00236	3492.4	0.00235	3492.4	0.00252	3492.4	0.00261	3492.4	0.00265	3492.4	0.00268	3492.4	0.00282
3490.47	0.00234	3490.47	0.00233	3490.47	0.00251	3490.47	0.00261	3490.47	0.00266	3490.47	0.00269	3490.47	0.00283
3488.54	0.00233	3488.54	0.00231	3488.54	0.00251	3488.54	0.00261	3488.54	0.00267	3488.54	0.0027	3488.54	0.00284
3486.61	0.00233	3486.61	0.00231	3486.61	0.00251	3486.61	0.00261	3486.61	0.00267	3486.61	0.0027	3486.61	0.00285
3484.69	0.00233	3484.69	0.00231	3484.69	0.00252	3484.69	0.00261	3484.69	0.00268	3484.69	0.00271	3484.69	0.00285
3482.76	0.00234	3482.76	0.0023	3482.76	0.00252	3482.76	0.00261	3482.76	0.00268	3482.76	0.00271	3482.76	0.00285
3480.83	0.00234	3480.83	0.0023	3480.83	0.00252	3480.83	0.00261	3480.83	0.00269	3480.83	0.00272	3480.83	0.00285
3478.9	0.00233	3478.9	0.0023	3478.9	0.00252	3478.9	0.00262	3478.9	0.00269	3478.9	0.00272	3478.9	0.00285
3476.97	0.00232	3476.97	0.00231	3476.97	0.00252	3476.97	0.00262	3476.97	0.0027	3476.97	0.00273	3476.97	0.00285
3475.04	0.0023	3475.04	0.0023	3475.04	0.00252	3475.04	0.00263	3475.04	0.00271	3475.04	0.00275	3475.04	0.00285
3473.11	0.00228	3473.11	0.0023	3473.11	0.00252	3473.11	0.00263	3473.11	0.00271	3473.11	0.00276	3473.11	0.00286
3471.19	0.00225	3471.19	0.0023	3471.19	0.00252	3471.19	0.00264	3471.19	0.00272	3471.19	0.00277	3471.19	0.00287
3469.26	0.00223	3469.26	0.00229	3469.26	0.00252	3469.26	0.00264	3469.26	0.00272	3469.26	0.00278	3469.26	0.00287
3467.33	0.00221	3467.33	0.00229	3467.33	0.00252	3467.33	0.00265	3467.33	0.00273	3467.33	0.00279	3467.33	0.00288
3465.4	0.00219	3465.4	0.00228	3465.4	0.00252	3465.4	0.00265	3465.4	0.00274	3465.4	0.0028	3465.4	0.00288
3463.47	0.00219	3463.47	0.00228	3463.47	0.00252	3463.47	0.00265	3463.47	0.00274	3463.47	0.0028	3463.47	0.00289
3461.54	0.00219	3461.54	0.00228	3461.54	0.00252	3461.54	0.00265	3461.54	0.00274	3461.54	0.00281	3461.54	0.00289
3459.62	0.0022	3459.62	0.00228	3459.62	0.00252	3459.62	0.00265	3459.62	0.00274	3459.62	0.00281	3459.62	0.00289
3457.69	0.00221	3457.69	0.00228	3457.69	0.00252	3457.69	0.00265	3457.69	0.00274	3457.69	0.00281	3457.69	0.00289
3455.76	0.00223	3455.76	0.00229	3455.76	0.00252	3455.76	0.00265	3455.76	0.00273	3455.76	0.00281	3455.76	0.00289
3453.83	0.00225	3453.83	0.0023	3453.83	0.00252	3453.83	0.00266	3453.83	0.00273	3453.83	0.00281	3453.83	0.00289
3451.9	0.00227	3451.9	0.00231	3451.9	0.00252	3451.9	0.00266	3451.9	0.00272	3451.9	0.00281	3451.9	0.00288
3449.97	0.00228	3449.97	0.00232	3449.97	0.00251	3449.97	0.00266	3449.97	0.00271	3449.97	0.00281	3449.97	0.00288
3448.05	0.00229	3448.05	0.00233	3448.05	0.00251	3448.05	0.00265	3448.05	0.00271	3448.05	0.00281	3448.05	0.00287
3446.12	0.0023	3446.12	0.00234	3446.12	0.00251	3446.12	0.00265	3446.12	0.00271	3446.12	0.00282	3446.12	0.00286
3444.19	0.00228	3444.19	0.00234	3444.19	0.0025	3444.19	0.00264	3444.19	0.00271	3444.19	0.00282	3444.19	0.00286
3442.26	0.00226	3442.26	0.00234	3442.26	0.00249	3442.26	0.00263	3442.26	0.00271	3442.26	0.00283	3442.26	0.00286
3440.33	0.00223	3440.33	0.00233	3440.33	0.00249	3440.33	0.00262	3440.33	0.00272	3440.33	0.00284	3440.33	0.00286
3438.4	0.0022	3438.4	0.00232	3438.4	0.00248	3438.4	0.00262	3438.4	0.00273	3438.4	0.00285	3438.4	0.00287
3436.47	0.00216	3436.47	0.00231	3436.47	0.00247	3436.47	0.00261	3436.47	0.00274	3436.47	0.00286	3436.47	0.00288
3434.55	0.00214	3434.55	0.0023	3434.55	0.00247	3434.55	0.00261	3434.55	0.00275	3434.55	0.00286	3434.55	0.00288
3432.62	0.00213	3432.62	0.00229	3432.62	0.00247	3432.62	0.00261	3432.62	0.00275	3432.62	0.00286	3432.62	0.00289
3430.69	0.00213	3430.69	0.00229	3430.69	0.00248	3430.69	0.00262	3430.69	0.00276	3430.69	0.00286	3430.69	0.0029
3428.76	0.00214	3428.76	0.00229	3428.76	0.00249	3428.76	0.00263	3428.76	0.00276	3428.76	0.00285	3428.76	0.00291
3426.83	0.00217	3426.83	0.0023	3426.83	0.0025	3426.83	0.00264	3426.83	0.00276	3426.83	0.00284	3426.83	0.00291
3424.9	0.0022	3424.9	0.00231	3424.9	0.00252	3424.9	0.00265	3424.9	0.00275	3424.9	0.00283	3424.9	0.00292
3422.98	0.00223	3422.98	0.00232	3422.98	0.00253	3422.98	0.00266	3422.98	0.00276	3422.98	0.00282	3422.98	0.00292
3421.05	0.00225	3421.05	0.00232	3421.05	0.00255	3421.05	0.00267	3421.05	0.00276	3421.05	0.00283	3421.05	0.00293
3419.12	0.00227	3419.12	0.00232	3419.12	0.00256	3419.12	0.00268	3419.12	0.00276	3419.12	0.00283	3419.12	0.00294
3417.19	0.00227	3417.19	0.00232	3417.19	0.00257	3417.19	0.00269	3417.19	0.00277	3417.19	0.00284	3417.19	0.00295
3415.26	0.00226	3415.26	0.00231	3415.26	0.00258	3415.26	0.00269	3415.26	0.00278	3415.26	0.00286	3415.26	0.00296
3413.33	0.00224	3413.33	0.0023	3413.33	0.00258	3413.33	0.0027	3413.33	0.00279	3413.33	0.00287	3413.33	0.00296
3411.4	0.00223	3411.4	0.00229	3411.4	0.00257	3411.4	0.0027	3411.4	0.0028	3411.4	0.00288	3411.4	0.00297
3409.48	0.00221	3409.48	0.00229	3409.48	0.00256	3409.48	0.00271	3409.48	0.00281	3409.48	0.00288	3409.48	0.00297
3407.55	0.0022	3407.55	0.00228	3407.55	0.00256	3407.55	0.00272	3407.55	0.00282	3407.55	0.00288	3407.55	0.00297
3405.62	0.0022	3405.62	0.00228	3405.62	0.00255	3405.62	0.00273	3405.62	0.00282	3405.62	0.00287	3405.62	0.00297
3403.69	0.0022	3403.69	0.00228	3403.69	0.00254	3403.69	0.00274	3403.69	0.00283	3403.69	0.00286	3403.69	0.00297
3401.76	0.00221	3401.76	0.00229	3401.76	0.00254	3401.76	0.00275	3401.76	0.00283	3401.76	0.00285	3401.76	0.00297
3399.83	0.00222	3399.83	0.0023	3399.83	0.00254	3399.83	0.00275	3399.83	0.00282	3399.83	0.00283	3399.83	0.00296
3397.91	0.00223	3397.91	0.00231	3397.91	0.00254	3397.91	0.00275	3397.91	0.00282	3397.91	0.00281	3397.91	0.00296
3395.98	0.00223	3395.98	0.00232	3395.98	0.00254	3395.98	0.00274	3395.98	0.00281	3395.98	0.0028	3395.98	0.00295
3394.05	0.00222	3394.05	0.00231	3394.05	0.00255	3394.05	0.00273	3394.05	0.00279	3394.05	0.00279	3394.05	0.00295
3392.12	0.00221	3392.12	0.0023	3392.12	0.00255	3392.12	0.00271	3392.12	0.00278	3392.12	0.00279	3392.12	0.00294
3390.19	0.00218	3390.19	0.00228	3390.19	0.00255	3390.19	0.00269	3390.19	0.00276	3390.19	0.00279	3390.19	0.00293
3388.26	0.00215	3388.26	0.00226	3388.26	0.00254	3388.26	0.00267	3388.26	0.00274	3388.26	0.0028	3388.26	0.00292
3386.34	0.00212	3386.34	0.00223	3386.34	0.00254	3386.34	0.00265	3386.34	0.00272	3386.34	0.0028	3386.34	0.00291
3384.41	0.00209	3384.41	0.0022	3384.41	0.00253	3384.41	0.00263	3384.41	0.0027	3384.41	0.0028	3384.41	0.0029
3382.48	0.00206	3382.48	0.00217	3382.48	0.00251	3382.48	0.00261	3382.48	0.00268	3382.48	0.0028	3382.48	0.00288
3380.55	0.00204	3380.55	0.00215	3380.55	0.0025	3380.55	0.00259	3380.55	0.00267	3380.55	0.00279	3380.55	0.00286
3378.62	0.00203	3378.62	0.00213	3378.62	0.00248	3378.62	0.00258	3378.62	0.00266	3378.62	0.00278	3378.62	0.00285
3376.69	0.00202	3376.69	0.00213	3376.69	0.00246	3376.69	0.00258	3376.69	0.00265	3376.69	0.00277	3376.69	0.00284
3374.76	0.00203	3374.76	0.00213	3374.76	0.00245	3374.76	0.00257	3374.76	0.00265	3374.76	0.00276	3374.76	0.00283
3372.84	0.00205	3372.84	0.00213	3372.84	0.00244	3372.84	0.00256	3372.84	0.00264	3372.84	0.00274	3372.84	0.00282
3370.91	0.00207	3370.91	0.00215	3370.91	0.00242	3370.91	0.00255	3370.91	0.00264	3370.91	0.00272	3370.91	0.00281
3368.98	0.00209	3368.98	0.00216	3368.98	0.00241	3368.98	0.00254	3368.98	0.00263	3368.98	0.00271	3368.98	0.0028
3367.05	0.0021	3367.05	0.00217	3367.05	0.00241	3367.05	0.00254	3367.05	0.00262	3367.05	0.0027	3367.05	0.00279
3365.12	0.00212	3365.12	0.00218	3365.12	0.0024	3365.12	0.00253	3365.12	0.00262	3365.12	0.00268	3365.12	0.00278
3363.19	0.00212	3363.19	0.00219	3363.19	0.0024	3363.19	0.00252	3363.19	0.00261	3363.19	0.00268	3363.19	0.00277
3361.27	0.00212	3361.27	0.00219	3361.27	0.00239	3361.27	0.00251	3361.27	0.00261	3361.27	0.00267	3361.27	0.00276
3359.34	0.0021	3359.34	0.00218	3359.34	0.00239	3359.34	0.0025	3359.34	0.0026	3359.34	0.00267	3359.34	0.00276
3357.41	0.00209	3357.41	0.00217	3357.41	0.00239	3357.41	0.0025	3357.41	0.0026	3357.41	0.00267	3357.41	0.00275
3355.48	0.00206	3355.48	0.00216	3355.48	0.00238	3355.48	0.0025	3355.48	0.0026	3355.48	0.00267	3355.48	0.00275
3353.55	0.00204	3353.55	0.00215	3353.55	0.00238	3353.55	0.0025	3353.55	0.00261	3353.55	0.00267	3353.55	0.00275
3351.62	0.00202	3351.62	0.00214	3351.62	0.00237	3351.62	0.0025	3351.62	0.00261	3351.62	0.00267	3351.62	0.00275
3349.7	0.002	3349.7	0.00212	3349.7	0.00237	3349.7	0.0025	3349.7	0.00261	3349.7	0.00266	3349.7	0.00275
3347.77	0.00198	3347.77	0.00211	3347.77	0.00236	3347.77	0.0025	3347.77	0.00261	3347.77	0.00266	3347.77	0.00275
3345.84	0.00198	3345.84	0.0021	3345.84	0.00235	3345.84	0.00249	3345.84	0.00261	3345.84	0.00265	3345.84	0.00275
3343.91	0.00198	3343.91	0.00209	3343.91	0.00234	3343.91	0.00249	3343.91	0.00261	3343.91	0.00265	3343.91	0.00275
3341.98	0.00198	3341.98	0.00209	3341.98	0.00233	3341.98	0.00249	3341.98	0.0026	3341.98	0.00264	3341.98	0.00275
3340.05	0.00199	3340.05	0.00208	3340.05	0.00233	3340.05	0.00249	3340.05	0.0026	3340.05	0.00263	3340.05	0.00275
3338.12	0.00199	3338.12	0.00208	3338.12	0.00232	3338.12	0.00249	3338.12	0.00259	3338.12	0.00263	3338.12	0.00274
3336.2	0.002	3336.2	0.00208	3336.2	0.00232	3336.2	0.00248	3336.2	0.00259	3336.2	0.00263	3336.2	0.00274
3334.27	0.002	3334.27	0.00207	3334.27	0.00232	3334.27	0.00248	3334.27	0.00259	3334.27	0.00263	3334.27	0.00274
3332.34	0.00199	3332.34	0.00207	3332.34	0.00232	3332.34	0.00248	3332.34	0.00259	3332.34	0.00263	3332.34	0.00274
3330.41	0.00198	3330.41	0.00208	3330.41	0.00233	3330.41	0.00249	3330.41	0.0026	3330.41	0.00263	3330.41	0.00274
3328.48	0.00197	3328.48	0.00208	3328.48	0.00234	3328.48	0.00249	3328.48	0.00261	3328.48	0.00263	3328.48	0.00274
3326.55	0.00197	3326.55	0.00208	3326.55	0.00235	3326.55	0.00249	3326.55	0.00262	3326.55	0.00263	3326.55	0.00275
3324.63	0.00196	3324.63	0.00209	3324.63	0.00236	3324.63	0.0025	3324.63	0.00263	3324.63	0.00263	3324.63	0.00275
3322.7	0.00196	3322.7	0.00209	3322.7	0.00237	3322.7	0.0025	3322.7	0.00263	3322.7	0.00263	3322.7	0.00275
3320.77	0.00196	3320.77	0.0021	3320.77	0.00237	3320.77	0.00251	3320.77	0.00264	3320.77	0.00263	3320.77	0.00274
3318.84	0.00197	3318.84	0.00211	3318.84	0.00237	3318.84	0.00251	3318.84	0.00264	3318.84	0.00264	3318.84	0.00273
3316.91	0.00198	3316.91	0.00211	3316.91	0.00237	3316.91	0.00251	3316.91	0.00263	3316.91	0.00264	3316.91	0.00273
3314.98	0.00199	3314.98	0.00212	3314.98	0.00236	3314.98	0.00251	3314.98	0.00262	3314.98	0.00264	3314.98	0.00272
3313.05	0.002	3313.05	0.00212	3313.05	0.00235	3313.05	0.00251	3313.05	0.00261	3313.05	0.00264	3313.05	0.00271
3311.13	0.002	3311.13	0.00212	3311.13	0.00235	3311.13	0.0025	3311.13	0.00259	3311.13	0.00264	3311.13	0.00271
3309.2	0.002	3309.2	0.00211	3309.2	0.00234	3309.2	0.00249	3309.2	0.00258	3309.2	0.00264	3309.2	0.0027
3307.27	0.002	3307.27	0.0021	3307.27	0.00232	3307.27	0.00248	3307.27	0.00256	3307.27	0.00263	3307.27	0.0027
3305.34	0.002	3305.34	0.00209	3305.34	0.00231	3305.34	0.00247	3305.34	0.00255	3305.34	0.00262	3305.34	0.0027
3303.41	0.00199	3303.41	0.00209	3303.41	0.0023	3303.41	0.00246	3303.41	0.00254	3303.41	0.00261	3303.41	0.0027
3301.48	0.00198	3301.48	0.00208	3301.48	0.0023	3301.48	0.00245	3301.48	0.00253	3301.48	0.0026	3301.48	0.0027
3299.56	0.00198	3299.56	0.00207	3299.56	0.00229	3299.56	0.00245	3299.56	0.00252	3299.56	0.00259	3299.56	0.0027
3297.63	0.00197	3297.63	0.00207	3297.63	0.00228	3297.63	0.00245	3297.63	0.00252	3297.63	0.00259	3297.63	0.0027
3295.7	0.00197	3295.7	0.00207	3295.7	0.00227	3295.7	0.00245	3295.7	0.00253	3295.7	0.0026	3295.7	0.00271
3293.77	0.00197	3293.77	0.00207	3293.77	0.00227	3293.77	0.00245	3293.77	0.00254	3293.77	0.00261	3293.77	0.00271
3291.84	0.00197	3291.84	0.00208	3291.84	0.00227	3291.84	0.00246	3291.84	0.00255	3291.84	0.00262	3291.84	0.00272
3289.91	0.00198	3289.91	0.00208	3289.91	0.00227	3289.91	0.00247	3289.91	0.00257	3289.91	0.00264	3289.91	0.00273
3287.99	0.002	3287.99	0.0021	3287.99	0.00227	3287.99	0.00248	3287.99	0.00258	3287.99	0.00265	3287.99	0.00273
3286.06	0.00202	3286.06	0.00211	3286.06	0.00228	3286.06	0.00249	3286.06	0.0026	3286.06	0.00267	3286.06	0.00274
3284.13	0.00204	3284.13	0.00211	3284.13	0.00229	3284.13	0.0025	3284.13	0.00262	3284.13	0.00268	3284.13	0.00275
3282.2	0.00205	3282.2	0.00212	3282.2	0.0023	3282.2	0.0025	3282.2	0.00263	3282.2	0.00268	3282.2	0.00275
3280.27	0.00207	3280.27	0.00212	3280.27	0.00231	3280.27	0.00251	3280.27	0.00264	3280.27	0.00268	3280.27	0.00275
3278.34	0.00207	3278.34	0.00211	3278.34	0.00233	3278.34	0.00252	3278.34	0.00265	3278.34	0.00268	3278.34	0.00275
3276.41	0.00207	3276.41	0.0021	3276.41	0.00234	3276.41	0.00252	3276.41	0.00265	3276.41	0.00267	3276.41	0.00274
3274.49	0.00206	3274.49	0.00209	3274.49	0.00234	3274.49	0.00251	3274.49	0.00264	3274.49	0.00265	3274.49	0.00273
3272.56	0.00204	3272.56	0.00208	3272.56	0.00234	3272.56	0.0025	3272.56	0.00263	3272.56	0.00264	3272.56	0.00272
3270.63	0.00202	3270.63	0.00206	3270.63	0.00234	3270.63	0.00249	3270.63	0.00261	3270.63	0.00263	3270.63	0.0027
3268.7	0.00199	3268.7	0.00205	3268.7	0.00233	3268.7	0.00247	3268.7	0.00259	3268.7	0.00263	3268.7	0.00269
3266.77	0.00197	3266.77	0.00204	3266.77	0.00232	3266.77	0.00245	3266.77	0.00257	3266.77	0.00262	3266.77	0.00268
3264.84	0.00196	3264.84	0.00204	3264.84	0.00232	3264.84	0.00243	3264.84	0.00255	3264.84	0.00263	3264.84	0.00268
3262.92	0.00195	3262.92	0.00204	3262.92	0.00232	3262.92	0.00242	3262.92	0.00254	3262.92	0.00263	3262.92	0.00268
3260.99	0.00195	3260.99	0.00205	3260.99	0.00231	3260.99	0.00241	3260.99	0.00253	3260.99	0.00263	3260.99	0.00268
3259.06	0.00196	3259.06	0.00206	3259.06	0.00231	3259.06	0.0024	3259.06	0.00253	3259.06	0.00263	3259.06	0.00269
3257.13	0.00198	3257.13	0.00208	3257.13	0.00232	3257.13	0.0024	3257.13	0.00254	3257.13	0.00264	3257.13	0.0027
3255.2	0.002	3255.2	0.00209	3255.2	0.00232	3255.2	0.0024	3255.2	0.00255	3255.2	0.00263	3255.2	0.00271
3253.27	0.00202	3253.27	0.0021	3253.27	0.00232	3253.27	0.00241	3253.27	0.00255	3253.27	0.00263	3253.27	0.00272
3251.34	0.00204	3251.34	0.0021	3251.34	0.00232	3251.34	0.00242	3251.34	0.00256	3251.34	0.00263	3251.34	0.00273
3249.42	0.00205	3249.42	0.00209	3249.42	0.00232	3249.42	0.00243	3249.42	0.00256	3249.42	0.00262	3249.42	0.00273
3247.49	0.00205	3247.49	0.00208	3247.49	0.00231	3247.49	0.00243	3247.49	0.00256	3247.49	0.00261	3247.49	0.00273
3245.56	0.00204	3245.56	0.00206	3245.56	0.00231	3245.56	0.00244	3245.56	0.00256	3245.56	0.00261	3245.56	0.00272
3243.63	0.00203	3243.63	0.00204	3243.63	0.0023	3243.63	0.00244	3243.63	0.00255	3243.63	0.0026	3243.63	0.00271
3241.7	0.00201	3241.7	0.00203	3241.7	0.00229	3241.7	0.00244	3241.7	0.00254	3241.7	0.00259	3241.7	0.0027
3239.77	0.00199	3239.77	0.00201	3239.77	0.00229	3239.77	0.00243	3239.77	0.00252	3239.77	0.00258	3239.77	0.00268
3237.85	0.00197	3237.85	0.002	3237.85	0.00228	3237.85	0.00243	3237.85	0.00251	3237.85	0.00257	3237.85	0.00267
3235.92	0.00195	3235.92	0.00199	3235.92	0.00228	3235.92	0.00242	3235.92	0.00249	3235.92	0.00257	3235.92	0.00267
3233.99	0.00194	3233.99	0.00199	3233.99	0.00229	3233.99	0.00241	3233.99	0.00248	3233.99	0.00256	3233.99	0.00266
3232.06	0.00193	3232.06	0.00199	3232.06	0.00229	3232.06	0.00241	3232.06	0.00247	3232.06	0.00255	3232.06	0.00266
3230.13	0.00193	3230.13	0.00199	3230.13	0.00229	3230.13	0.0024	3230.13	0.00246	3230.13	0.00254	3230.13	0.00266
3228.2	0.00192	3228.2	0.00199	3228.2	0.00229	3228.2	0.00239	3228.2	0.00245	3228.2	0.00253	3228.2	0.00266
3226.28	0.00192	3226.28	0.00199	3226.28	0.00229	3226.28	0.00238	3226.28	0.00244	3226.28	0.00253	3226.28	0.00265
3224.35	0.00192	3224.35	0.00199	3224.35	0.00227	3224.35	0.00236	3224.35	0.00243	3224.35	0.00251	3224.35	0.00264
3222.42	0.00191	3222.42	0.00198	3222.42	0.00226	3222.42	0.00234	3222.42	0.00242	3222.42	0.0025	3222.42	0.00262
3220.49	0.00189	3220.49	0.00197	3220.49	0.00224	3220.49	0.00232	3220.49	0.0024	3220.49	0.00248	3220.49	0.00259
3218.56	0.00187	3218.56	0.00195	3218.56	0.00221	3218.56	0.0023	3218.56	0.00238	3218.56	0.00247	3218.56	0.00256
3216.63	0.00185	3216.63	0.00194	3216.63	0.00218	3216.63	0.00228	3216.63	0.00237	3216.63	0.00245	3216.63	0.00253
3214.7	0.00183	3214.7	0.00192	3214.7	0.00215	3214.7	0.00226	3214.7	0.00235	3214.7	0.00242	3214.7	0.0025
3212.78	0.0018	3212.78	0.0019	3212.78	0.00213	3212.78	0.00224	3212.78	0.00233	3212.78	0.0024	3212.78	0.00246
3210.85	0.00177	3210.85	0.00189	3210.85	0.0021	3210.85	0.00223	3210.85	0.00231	3210.85	0.00237	3210.85	0.00243
3208.92	0.00175	3208.92	0.00187	3208.92	0.00208	3208.92	0.00221	3208.92	0.00229	3208.92	0.00234	3208.92	0.0024
3206.99	0.00173	3206.99	0.00185	3206.99	0.00205	3206.99	0.0022	3206.99	0.00228	3206.99	0.00232	3206.99	0.00238
3205.06	0.00171	3205.06	0.00184	3205.06	0.00204	3205.06	0.00218	3205.06	0.00226	3205.06	0.00229	3205.06	0.00235
3203.13	0.00169	3203.13	0.00182	3203.13	0.00202	3203.13	0.00217	3203.13	0.00224	3203.13	0.00227	3203.13	0.00234
3201.21	0.00168	3201.21	0.00179	3201.21	0.002	3201.21	0.00215	3201.21	0.00222	3201.21	0.00225	3201.21	0.00232
3199.28	0.00166	3199.28	0.00176	3199.28	0.00198	3199.28	0.00212	3199.28	0.0022	3199.28	0.00223	3199.28	0.0023
3197.35	0.00164	3197.35	0.00174	3197.35	0.00195	3197.35	0.00209	3197.35	0.00218	3197.35	0.00221	3197.35	0.00229
3195.42	0.00162	3195.42	0.00171	3195.42	0.00193	3195.42	0.00206	3195.42	0.00215	3195.42	0.00219	3195.42	0.00227
3193.49	0.00161	3193.49	0.00169	3193.49	0.00191	3193.49	0.00203	3193.49	0.00213	3193.49	0.00217	3193.49	0.00225
3191.56	0.00159	3191.56	0.00167	3191.56	0.00189	3191.56	0.002	3191.56	0.00211	3191.56	0.00215	3191.56	0.00223
3189.63	0.00158	3189.63	0.00165	3189.63	0.00187	3189.63	0.00198	3189.63	0.00209	3189.63	0.00212	3189.63	0.00221
3187.71	0.00157	3187.71	0.00163	3187.71	0.00185	3187.71	0.00195	3187.71	0.00207	3187.71	0.00209	3187.71	0.00219
3185.78	0.00156	3185.78	0.00162	3185.78	0.00183	3185.78	0.00194	3185.78	0.00205	3185.78	0.00207	3185.78	0.00217
3183.85	0.00156	3183.85	0.00162	3183.85	0.00182	3183.85	0.00192	3183.85	0.00203	3183.85	0.00204	3183.85	0.00215
3181.92	0.00156	3181.92	0.00161	3181.92	0.00181	3181.92	0.00191	3181.92	0.00201	3181.92	0.00202	3181.92	0.00213
3179.99	0.00155	3179.99	0.00161	3179.99	0.00181	3179.99	0.0019	3179.99	0.002	3179.99	0.002	3179.99	0.00211
3178.06	0.00155	3178.06	0.0016	3178.06	0.0018	3178.06	0.00189	3178.06	0.00198	3178.06	0.00198	3178.06	0.00208
3176.14	0.00154	3176.14	0.00159	3176.14	0.00179	3176.14	0.00188	3176.14	0.00197	3176.14	0.00196	3176.14	0.00206
3174.21	0.00153	3174.21	0.00158	3174.21	0.00178	3174.21	0.00187	3174.21	0.00195	3174.21	0.00195	3174.21	0.00203
3172.28	0.00151	3172.28	0.00157	3172.28	0.00177	3172.28	0.00187	3172.28	0.00194	3172.28	0.00194	3172.28	0.00201
3170.35	0.00149	3170.35	0.00155	3170.35	0.00176	3170.35	0.00186	3170.35	0.00192	3170.35	0.00193	3170.35	0.00199
3168.42	0.00147	3168.42	0.00154	3168.42	0.00175	3168.42	0.00185	3168.42	0.00191	3168.42	0.00193	3168.42	0.00197
3166.49	0.00145	3166.49	0.00152	3166.49	0.00173	3166.49	0.00184	3166.49	0.00189	3166.49	0.00192	3166.49	0.00195
3164.57	0.00143	3164.57	0.00151	3164.57	0.00172	3164.57	0.00183	3164.57	0.00187	3164.57	0.00191	3164.57	0.00193
3162.64	0.00142	3162.64	0.0015	3162.64	0.00171	3162.64	0.00182	3162.64	0.00185	3162.64	0.0019	3162.64	0.00192
3160.71	0.0014	3160.71	0.00149	3160.71	0.00169	3160.71	0.0018	3160.71	0.00184	3160.71	0.00189	3160.71	0.00191
3158.78	0.00139	3158.78	0.00148	3158.78	0.00167	3158.78	0.00179	3158.78	0.00182	3158.78	0.00188	3158.78	0.00189
3156.85	0.00138	3156.85	0.00147	3156.85	0.00166	3156.85	0.00177	3156.85	0.0018	3156.85	0.00186	3156.85	0.00188
3154.92	0.00137	3154.92	0.00146	3154.92	0.00164	3154.92	0.00174	3154.92	0.00179	3154.92	0.00184	3154.92	0.00186
3152.99	0.00136	3152.99	0.00145	3152.99	0.00162	3152.99	0.00172	3152.99	0.00178	3152.99	0.00182	3152.99	0.00185
3151.07	0.00135	3151.07	0.00143	3151.07	0.0016	3151.07	0.0017	3151.07	0.00176	3151.07	0.00179	3151.07	0.00183
3149.14	0.00133	3149.14	0.00142	3149.14	0.00158	3149.14	0.00168	3149.14	0.00175	3149.14	0.00177	3149.14	0.00181
3147.21	0.00132	3147.21	0.00141	3147.21	0.00156	3147.21	0.00166	3147.21	0.00174	3147.21	0.00175	3147.21	0.0018
3145.28	0.0013	3145.28	0.00139	3145.28	0.00155	3145.28	0.00164	3145.28	0.00172	3145.28	0.00173	3145.28	0.00178
3143.35	0.00129	3143.35	0.00138	3143.35	0.00154	3143.35	0.00163	3143.35	0.00171	3143.35	0.00172	3143.35	0.00176
3141.42	0.00128	3141.42	0.00137	3141.42	0.00153	3141.42	0.00162	3141.42	0.00169	3141.42	0.0017	3141.42	0.00174
3139.5	0.00127	3139.5	0.00136	3139.5	0.00152	3139.5	0.0016	3139.5	0.00167	3139.5	0.00169	3139.5	0.00172
3137.57	0.00127	3137.57	0.00135	3137.57	0.00151	3137.57	0.00159	3137.57	0.00165	3137.57	0.00167	3137.57	0.0017
3135.64	0.00127	3135.64	0.00134	3135.64	0.00151	3135.64	0.00158	3135.64	0.00163	3135.64	0.00166	3135.64	0.00168
3133.71	0.00127	3133.71	0.00133	3133.71	0.0015	3133.71	0.00157	3133.71	0.00161	3133.71	0.00165	3133.71	0.00166
3131.78	0.00128	3131.78	0.00133	3131.78	0.00149	3131.78	0.00156	3131.78	0.0016	3131.78	0.00163	3131.78	0.00164
3129.85	0.00129	3129.85	0.00132	3129.85	0.00149	3129.85	0.00154	3129.85	0.00158	3129.85	0.00161	3129.85	0.00162
3127.92	0.0013	3127.92	0.00132	3127.92	0.00147	3127.92	0.00153	3127.92	0.00156	3127.92	0.00159	3127.92	0.00161
3126	0.0013	3126	0.00131	3126	0.00146	3126	0.00151	3126	0.00155	3126	0.00156	3126	0.00159
3124.07	0.0013	3124.07	0.00131	3124.07	0.00144	3124.07	0.0015	3124.07	0.00154	3124.07	0.00154	3124.07	0.00157
3122.14	0.0013	3122.14	0.0013	3122.14	0.00143	3122.14	0.00149	3122.14	0.00153	3122.14	0.00152	3122.14	0.00156
3120.21	0.00129	3120.21	0.00129	3120.21	0.00141	3120.21	0.00148	3120.21	0.00152	3120.21	0.0015	3120.21	0.00155
3118.28	0.00128	3118.28	0.00127	3118.28	0.0014	3118.28	0.00146	3118.28	0.00151	3118.28	0.00148	3118.28	0.00154
3116.35	0.00127	3116.35	0.00126	3116.35	0.00138	3116.35	0.00145	3116.35	0.0015	3116.35	0.00147	3116.35	0.00153
3114.43	0.00125	3114.43	0.00124	3114.43	0.00137	3114.43	0.00143	3114.43	0.00149	3114.43	0.00145	3114.43	0.00152
3112.5	0.00123	3112.5	0.00123	3112.5	0.00135	3112.5	0.00141	3112.5	0.00147	3112.5	0.00143	3112.5	0.0015
3110.57	0.00121	3110.57	0.00121	3110.57	0.00134	3110.57	0.00138	3110.57	0.00145	3110.57	0.00141	3110.57	0.00149
3108.64	0.0012	3108.64	0.0012	3108.64	0.00132	3108.64	0.00136	3108.64	0.00143	3108.64	0.00139	3108.64	0.00147
3106.71	0.00118	3106.71	0.00119	3106.71	0.00131	3106.71	0.00134	3106.71	0.00141	3106.71	0.00137	3106.71	0.00144
3104.78	0.00116	3104.78	0.00118	3104.78	0.0013	3104.78	0.00132	3104.78	0.00139	3104.78	0.00135	3104.78	0.00142
3102.86	0.00115	3102.86	0.00118	3102.86	0.00129	3102.86	0.0013	3102.86	0.00137	3102.86	0.00134	3102.86	0.0014
3100.93	0.00114	3100.93	0.00117	3100.93	0.00128	3100.93	0.00129	3100.93	0.00135	3100.93	0.00133	3100.93	0.00138
3099	0.00112	3099	0.00116	3099	0.00127	3099	0.00128	3099	0.00133	3099	0.00131	3099	0.00137
3097.07	0.00111	3097.07	0.00115	3097.07	0.00126	3097.07	0.00127	3097.07	0.00132	3097.07	0.00131	3097.07	0.00135
3095.14	0.0011	3095.14	0.00114	3095.14	0.00126	3095.14	0.00126	3095.14	0.00131	3095.14	0.0013	3095.14	0.00134
3093.21	0.00108	3093.21	0.00113	3093.21	0.00125	3093.21	0.00126	3093.21	0.0013	3093.21	0.00129	3093.21	0.00133
3091.28	0.00107	3091.28	0.00112	3091.28	0.00124	3091.28	0.00125	3091.28	0.00128	3091.28	0.00129	3091.28	0.00133
3089.36	0.00106	3089.36	0.00111	3089.36	0.00123	3089.36	0.00125	3089.36	0.00127	3089.36	0.00128	3089.36	0.00132
3087.43	0.00104	3087.43	0.0011	3087.43	0.00122	3087.43	0.00125	3087.43	0.00126	3087.43	0.00128	3087.43	0.00131
3085.5	0.00104	3085.5	0.00109	3085.5	0.00121	3085.5	0.00125	3085.5	0.00126	3085.5	0.00128	3085.5	0.0013
3083.57	0.00103	3083.57	0.00109	3083.57	0.0012	3083.57	0.00125	3083.57	0.00125	3083.57	0.00127	3083.57	0.0013
3081.64	0.00103	3081.64	0.00109	3081.64	0.0012	3081.64	0.00125	3081.64	0.00125	3081.64	0.00127	3081.64	0.00129
3079.71	0.00103	3079.71	0.00109	3079.71	0.00119	3079.71	0.00125	3079.71	0.00125	3079.71	0.00127	3079.71	0.00129
3077.79	0.00103	3077.79	0.00109	3077.79	0.00119	3077.79	0.00125	3077.79	0.00126	3077.79	0.00126	3077.79	0.00129
3075.86	0.00104	3075.86	0.0011	3075.86	0.00119	3075.86	0.00126	3075.86	0.00126	3075.86	0.00126	3075.86	0.00129
3073.93	0.00105	3073.93	0.0011	3073.93	0.00119	3073.93	0.00126	3073.93	0.00127	3073.93	0.00126	3073.93	0.0013
3072	0.00106	3072	0.00111	3072	0.00119	3072	0.00126	3072	0.00128	3072	0.00126	3072	0.00131
3070.07	0.00107	3070.07	0.00111	3070.07	0.0012	3070.07	0.00126	3070.07	0.00128	3070.07	0.00126	3070.07	0.00132
3068.14	0.00107	3068.14	0.00111	3068.14	0.0012	3068.14	0.00127	3068.14	0.00129	3068.14	0.00126	3068.14	0.00133
3066.21	0.00108	3066.21	0.00111	3066.21	0.0012	3066.21	0.00127	3066.21	0.0013	3066.21	0.00126	3066.21	0.00133
3064.29	0.00108	3064.29	0.00111	3064.29	0.0012	3064.29	0.00127	3064.29	0.0013	3064.29	0.00126	3064.29	0.00134
3062.36	0.00108	3062.36	0.0011	3062.36	0.0012	3062.36	0.00127	3062.36	0.00129	3062.36	0.00126	3062.36	0.00134
3060.43	0.00107	3060.43	0.0011	3060.43	0.00119	3060.43	0.00127	3060.43	0.00129	3060.43	0.00126	3060.43	0.00134
3058.5	0.00106	3058.5	0.00109	3058.5	0.00119	3058.5	0.00127	3058.5	0.00129	3058.5	0.00126	3058.5	0.00133
3056.57	0.00105	3056.57	0.00109	3056.57	0.00118	3056.57	0.00126	3056.57	0.00129	3056.57	0.00126	3056.57	0.00133
3054.64	0.00104	3054.64	0.00108	3054.64	0.00118	3054.64	0.00126	3054.64	0.00129	3054.64	0.00127	3054.64	0.00133
3052.72	0.00102	3052.72	0.00108	3052.72	0.00118	3052.72	0.00127	3052.72	0.0013	3052.72	0.00128	3052.72	0.00134
3050.79	0.00101	3050.79	0.00108	3050.79	0.00119	3050.79	0.00127	3050.79	0.0013	3050.79	0.00129	3050.79	0.00134
3048.86	0.001	3048.86	0.00108	3048.86	0.00119	3048.86	0.00128	3048.86	0.00132	3048.86	0.0013	3048.86	0.00135
3046.93	0.001	3046.93	0.00109	3046.93	0.0012	3046.93	0.00129	3046.93	0.00133	3046.93	0.00132	3046.93	0.00136
3045	0.001	3045	0.00109	3045	0.00121	3045	0.0013	3045	0.00134	3045	0.00133	3045	0.00137
3043.07	0.00101	3043.07	0.0011	3043.07	0.00123	3043.07	0.00131	3043.07	0.00135	3043.07	0.00134	3043.07	0.00137
3041.15	0.00103	3041.15	0.00112	3041.15	0.00124	3041.15	0.00132	3041.15	0.00135	3041.15	0.00134	3041.15	0.00138
3039.22	0.00104	3039.22	0.00113	3039.22	0.00125	3039.22	0.00132	3039.22	0.00136	3039.22	0.00135	3039.22	0.00138
3037.29	0.00106	3037.29	0.00114	3037.29	0.00126	3037.29	0.00133	3037.29	0.00136	3037.29	0.00135	3037.29	0.00138
3035.36	0.00107	3035.36	0.00115	3035.36	0.00127	3035.36	0.00133	3035.36	0.00136	3035.36	0.00135	3035.36	0.00139
3033.43	0.00108	3033.43	0.00115	3033.43	0.00127	3033.43	0.00134	3033.43	0.00136	3033.43	0.00135	3033.43	0.00139
3031.5	0.00108	3031.5	0.00116	3031.5	0.00127	3031.5	0.00134	3031.5	0.00136	3031.5	0.00135	3031.5	0.00139
3029.57	0.00109	3029.57	0.00115	3029.57	0.00128	3029.57	0.00134	3029.57	0.00137	3029.57	0.00135	3029.57	0.00139
3027.65	0.00109	3027.65	0.00115	3027.65	0.00128	3027.65	0.00134	3027.65	0.00137	3027.65	0.00136	3027.65	0.00139
3025.72	0.00108	3025.72	0.00114	3025.72	0.00128	3025.72	0.00133	3025.72	0.00137	3025.72	0.00136	3025.72	0.0014
3023.79	0.00108	3023.79	0.00113	3023.79	0.00128	3023.79	0.00133	3023.79	0.00138	3023.79	0.00137	3023.79	0.00141
3021.86	0.00108	3021.86	0.00113	3021.86	0.00128	3021.86	0.00134	3021.86	0.00138	3021.86	0.00137	3021.86	0.00141
3019.93	0.00108	3019.93	0.00112	3019.93	0.00128	3019.93	0.00134	3019.93	0.00139	3019.93	0.00138	3019.93	0.00142
3018	0.00108	3018	0.00112	3018	0.00128	3018	0.00134	3018	0.00139	3018	0.00139	3018	0.00143
3016.08	0.00108	3016.08	0.00112	3016.08	0.00129	3016.08	0.00134	3016.08	0.00139	3016.08	0.0014	3016.08	0.00143
3014.15	0.00108	3014.15	0.00112	3014.15	0.00129	3014.15	0.00135	3014.15	0.0014	3014.15	0.00141	3014.15	0.00144
3012.22	0.00108	3012.22	0.00112	3012.22	0.00129	3012.22	0.00135	3012.22	0.0014	3012.22	0.00142	3012.22	0.00144
3010.29	0.00108	3010.29	0.00112	3010.29	0.00129	3010.29	0.00135	3010.29	0.0014	3010.29	0.00142	3010.29	0.00144
3008.36	0.00108	3008.36	0.00112	3008.36	0.00129	3008.36	0.00136	3008.36	0.0014	3008.36	0.00143	3008.36	0.00144
3006.43	0.00107	3006.43	0.00112	3006.43	0.00129	3006.43	0.00136	3006.43	0.0014	3006.43	0.00143	3006.43	0.00144
3004.5	0.00106	3004.5	0.00112	3004.5	0.00129	3004.5	0.00136	3004.5	0.00141	3004.5	0.00144	3004.5	0.00144
3002.58	0.00105	3002.58	0.00112	3002.58	0.00129	3002.58	0.00136	3002.58	0.00141	3002.58	0.00144	3002.58	0.00145
3000.65	0.00104	3000.65	0.00112	3000.65	0.00129	3000.65	0.00136	3000.65	0.00142	3000.65	0.00144	3000.65	0.00145
2998.72	0.00104	2998.72	0.00112	2998.72	0.00129	2998.72	0.00137	2998.72	0.00143	2998.72	0.00145	2998.72	0.00146
2996.79	0.00103	2996.79	0.00111	2996.79	0.00129	2996.79	0.00137	2996.79	0.00144	2996.79	0.00146	2996.79	0.00146
2994.86	0.00103	2994.86	0.00111	2994.86	0.00129	2994.86	0.00138	2994.86	0.00145	2994.86	0.00146	2994.86	0.00147
2992.93	0.00103	2992.93	0.00111	2992.93	0.0013	2992.93	0.00138	2992.93	0.00146	2992.93	0.00147	2992.93	0.00147
2991.01	0.00103	2991.01	0.00111	2991.01	0.00131	2991.01	0.00139	2991.01	0.00146	2991.01	0.00147	2991.01	0.00147
2989.08	0.00103	2989.08	0.00111	2989.08	0.00131	2989.08	0.00139	2989.08	0.00147	2989.08	0.00148	2989.08	0.00148
2987.15	0.00103	2987.15	0.00111	2987.15	0.00132	2987.15	0.0014	2987.15	0.00147	2987.15	0.00148	2987.15	0.00148
2985.22	0.00103	2985.22	0.00111	2985.22	0.00132	2985.22	0.0014	2985.22	0.00148	2985.22	0.00149	2985.22	0.00148
2983.29	0.00103	2983.29	0.00111	2983.29	0.00132	2983.29	0.00141	2983.29	0.00148	2983.29	0.00149	2983.29	0.00149
2981.36	0.00102	2981.36	0.00111	2981.36	0.00132	2981.36	0.00141	2981.36	0.00148	2981.36	0.00149	2981.36	0.00149
2979.44	0.00102	2979.44	0.00111	2979.44	0.00132	2979.44	0.00142	2979.44	0.00148	2979.44	0.00149	2979.44	0.0015
2977.51	0.00102	2977.51	0.00111	2977.51	0.00132	2977.51	0.00143	2977.51	0.00148	2977.51	0.00148	2977.51	0.0015
2975.58	0.00102	2975.58	0.00111	2975.58	0.00132	2975.58	0.00143	2975.58	0.00148	2975.58	0.00148	2975.58	0.00151
2973.65	0.00103	2973.65	0.00111	2973.65	0.00132	2973.65	0.00144	2973.65	0.00148	2973.65	0.00148	2973.65	0.00152
2971.72	0.00103	2971.72	0.00112	2971.72	0.00132	2971.72	0.00145	2971.72	0.00148	2971.72	0.00149	2971.72	0.00153
2969.79	0.00104	2969.79	0.00112	2969.79	0.00133	2969.79	0.00145	2969.79	0.00149	2969.79	0.00149	2969.79	0.00154
2967.86	0.00104	2967.86	0.00113	2967.86	0.00134	2967.86	0.00146	2967.86	0.0015	2967.86	0.0015	2967.86	0.00156
2965.94	0.00105	2965.94	0.00114	2965.94	0.00134	2965.94	0.00147	2965.94	0.00151	2965.94	0.00152	2965.94	0.00157
2964.01	0.00106	2964.01	0.00115	2964.01	0.00135	2964.01	0.00148	2964.01	0.00152	2964.01	0.00153	2964.01	0.00158
2962.08	0.00107	2962.08	0.00116	2962.08	0.00136	2962.08	0.00148	2962.08	0.00153	2962.08	0.00155	2962.08	0.00159
2960.15	0.00107	2960.15	0.00117	2960.15	0.00137	2960.15	0.00149	2960.15	0.00154	2960.15	0.00157	2960.15	0.0016
2958.22	0.00108	2958.22	0.00118	2958.22	0.00137	2958.22	0.0015	2958.22	0.00155	2958.22	0.00159	2958.22	0.00162
2956.29	0.00108	2956.29	0.00118	2956.29	0.00138	2956.29	0.00151	2956.29	0.00156	2956.29	0.0016	2956.29	0.00163
2954.37	0.00109	2954.37	0.00119	2954.37	0.00139	2954.37	0.00152	2954.37	0.00157	2954.37	0.00161	2954.37	0.00164
2952.44	0.00109	2952.44	0.0012	2952.44	0.0014	2952.44	0.00153	2952.44	0.00159	2952.44	0.00162	2952.44	0.00165
2950.51	0.0011	2950.51	0.0012	2950.51	0.00141	2950.51	0.00154	2950.51	0.00159	2950.51	0.00163	2950.51	0.00166
2948.58	0.0011	2948.58	0.00121	2948.58	0.00141	2948.58	0.00155	2948.58	0.0016	2948.58	0.00163	2948.58	0.00166
2946.65	0.00111	2946.65	0.00121	2946.65	0.00142	2946.65	0.00156	2946.65	0.00161	2946.65	0.00164	2946.65	0.00167
2944.72	0.00111	2944.72	0.00121	2944.72	0.00143	2944.72	0.00156	2944.72	0.00162	2944.72	0.00164	2944.72	0.00167
2942.79	0.00111	2942.79	0.00122	2942.79	0.00143	2942.79	0.00156	2942.79	0.00162	2942.79	0.00164	2942.79	0.00167
2940.87	0.00112	2940.87	0.00122	2940.87	0.00144	2940.87	0.00156	2940.87	0.00162	2940.87	0.00164	2940.87	0.00167
2938.94	0.00112	2938.94	0.00122	2938.94	0.00144	2938.94	0.00156	2938.94	0.00162	2938.94	0.00164	2938.94	0.00167
2937.01	0.00112	2937.01	0.00122	2937.01	0.00144	2937.01	0.00156	2937.01	0.00162	2937.01	0.00164	2937.01	0.00167
2935.08	0.00112	2935.08	0.00122	2935.08	0.00144	2935.08	0.00155	2935.08	0.00162	2935.08	0.00164	2935.08	0.00167
2933.15	0.00112	2933.15	0.00122	2933.15	0.00144	2933.15	0.00155	2933.15	0.00162	2933.15	0.00165	2933.15	0.00167
2931.22	0.00112	2931.22	0.00122	2931.22	0.00144	2931.22	0.00155	2931.22	0.00162	2931.22	0.00165	2931.22	0.00167
2929.3	0.00111	2929.3	0.00121	2929.3	0.00143	2929.3	0.00154	2929.3	0.00162	2929.3	0.00165	2929.3	0.00167
2927.37	0.00111	2927.37	0.00121	2927.37	0.00143	2927.37	0.00154	2927.37	0.00162	2927.37	0.00165	2927.37	0.00167
2925.44	0.00111	2925.44	0.00121	2925.44	0.00143	2925.44	0.00155	2925.44	0.00162	2925.44	0.00165	2925.44	0.00168
2923.51	0.0011	2923.51	0.00121	2923.51	0.00143	2923.51	0.00155	2923.51	0.00162	2923.51	0.00166	2923.51	0.00168
2921.58	0.0011	2921.58	0.00122	2921.58	0.00143	2921.58	0.00155	2921.58	0.00162	2921.58	0.00166	2921.58	0.00168
2919.65	0.0011	2919.65	0.00122	2919.65	0.00143	2919.65	0.00156	2919.65	0.00162	2919.65	0.00167	2919.65	0.00168
2917.73	0.0011	2917.73	0.00122	2917.73	0.00143	2917.73	0.00156	2917.73	0.00163	2917.73	0.00167	2917.73	0.00169
2915.8	0.0011	2915.8	0.00123	2915.8	0.00144	2915.8	0.00157	2915.8	0.00163	2915.8	0.00168	2915.8	0.00169
2913.87	0.00111	2913.87	0.00123	2913.87	0.00144	2913.87	0.00157	2913.87	0.00164	2913.87	0.00168	2913.87	0.0017
2911.94	0.00111	2911.94	0.00124	2911.94	0.00145	2911.94	0.00158	2911.94	0.00165	2911.94	0.00169	2911.94	0.0017
2910.01	0.00112	2910.01	0.00124	2910.01	0.00146	2910.01	0.00159	2910.01	0.00165	2910.01	0.00169	2910.01	0.00171
2908.08	0.00112	2908.08	0.00125	2908.08	0.00146	2908.08	0.00159	2908.08	0.00166	2908.08	0.0017	2908.08	0.00172
2906.15	0.00113	2906.15	0.00125	2906.15	0.00147	2906.15	0.0016	2906.15	0.00167	2906.15	0.0017	2906.15	0.00173
2904.23	0.00114	2904.23	0.00125	2904.23	0.00148	2904.23	0.00161	2904.23	0.00167	2904.23	0.00171	2904.23	0.00174
2902.3	0.00114	2902.3	0.00125	2902.3	0.00149	2902.3	0.00161	2902.3	0.00168	2902.3	0.00171	2902.3	0.00174
2900.37	0.00114	2900.37	0.00126	2900.37	0.00149	2900.37	0.00162	2900.37	0.00168	2900.37	0.00171	2900.37	0.00175
2898.44	0.00114	2898.44	0.00126	2898.44	0.00149	2898.44	0.00162	2898.44	0.00168	2898.44	0.00171	2898.44	0.00175
2896.51	0.00114	2896.51	0.00126	2896.51	0.00149	2896.51	0.00162	2896.51	0.00168	2896.51	0.0017	2896.51	0.00175
2894.58	0.00114	2894.58	0.00126	2894.58	0.00149	2894.58	0.00162	2894.58	0.00168	2894.58	0.0017	2894.58	0.00175
2892.66	0.00113	2892.66	0.00126	2892.66	0.00149	2892.66	0.00162	2892.66	0.00168	2892.66	0.0017	2892.66	0.00174
2890.73	0.00113	2890.73	0.00126	2890.73	0.00149	2890.73	0.00162	2890.73	0.00168	2890.73	0.0017	2890.73	0.00174
2888.8	0.00113	2888.8	0.00126	2888.8	0.00149	2888.8	0.00162	2888.8	0.00168	2888.8	0.0017	2888.8	0.00174
2886.87	0.00113	2886.87	0.00126	2886.87	0.00149	2886.87	0.00162	2886.87	0.00168	2886.87	0.0017	2886.87	0.00174
2884.94	0.00113	2884.94	0.00126	2884.94	0.00149	2884.94	0.00162	2884.94	0.00168	2884.94	0.0017	2884.94	0.00174
2883.01	0.00114	2883.01	0.00126	2883.01	0.00149	2883.01	0.00162	2883.01	0.00169	2883.01	0.0017	2883.01	0.00174
2881.08	0.00114	2881.08	0.00127	2881.08	0.00149	2881.08	0.00163	2881.08	0.00169	2881.08	0.00171	2881.08	0.00175
2879.16	0.00115	2879.16	0.00127	2879.16	0.0015	2879.16	0.00163	2879.16	0.0017	2879.16	0.00172	2879.16	0.00175
2877.23	0.00115	2877.23	0.00127	2877.23	0.0015	2877.23	0.00164	2877.23	0.00171	2877.23	0.00173	2877.23	0.00176
2875.3	0.00116	2875.3	0.00128	2875.3	0.0015	2875.3	0.00164	2875.3	0.00172	2875.3	0.00174	2875.3	0.00177
2873.37	0.00116	2873.37	0.00128	2873.37	0.0015	2873.37	0.00165	2873.37	0.00173	2873.37	0.00175	2873.37	0.00178
2871.44	0.00117	2871.44	0.00129	2871.44	0.00151	2871.44	0.00165	2871.44	0.00174	2871.44	0.00176	2871.44	0.00178
2869.51	0.00118	2869.51	0.00129	2869.51	0.00151	2869.51	0.00165	2869.51	0.00174	2869.51	0.00177	2869.51	0.00179
2867.59	0.00118	2867.59	0.0013	2867.59	0.00151	2867.59	0.00165	2867.59	0.00175	2867.59	0.00178	2867.59	0.0018
2865.66	0.00118	2865.66	0.0013	2865.66	0.00152	2865.66	0.00165	2865.66	0.00176	2865.66	0.00179	2865.66	0.0018
2863.73	0.00119	2863.73	0.00131	2863.73	0.00152	2863.73	0.00165	2863.73	0.00176	2863.73	0.00179	2863.73	0.00181
2861.8	0.00119	2861.8	0.00131	2861.8	0.00152	2861.8	0.00165	2861.8	0.00176	2861.8	0.00179	2861.8	0.00181
2859.87	0.00119	2859.87	0.00131	2859.87	0.00153	2859.87	0.00165	2859.87	0.00177	2859.87	0.0018	2859.87	0.00182
2857.94	0.00119	2857.94	0.00132	2857.94	0.00154	2857.94	0.00165	2857.94	0.00177	2857.94	0.0018	2857.94	0.00182
2856.02	0.00119	2856.02	0.00132	2856.02	0.00154	2856.02	0.00166	2856.02	0.00177	2856.02	0.0018	2856.02	0.00182
2854.09	0.0012	2854.09	0.00133	2854.09	0.00155	2854.09	0.00166	2854.09	0.00177	2854.09	0.0018	2854.09	0.00182
2852.16	0.0012	2852.16	0.00133	2852.16	0.00156	2852.16	0.00166	2852.16	0.00177	2852.16	0.00181	2852.16	0.00183
2850.23	0.0012	2850.23	0.00133	2850.23	0.00156	2850.23	0.00167	2850.23	0.00177	2850.23	0.00181	2850.23	0.00183
2848.3	0.0012	2848.3	0.00134	2848.3	0.00157	2848.3	0.00168	2848.3	0.00178	2848.3	0.00181	2848.3	0.00184
2846.37	0.00121	2846.37	0.00134	2846.37	0.00157	2846.37	0.00168	2846.37	0.00178	2846.37	0.00181	2846.37	0.00184
2844.44	0.00121	2844.44	0.00135	2844.44	0.00158	2844.44	0.00169	2844.44	0.00179	2844.44	0.00182	2844.44	0.00185
2842.52	0.00122	2842.52	0.00135	2842.52	0.00158	2842.52	0.0017	2842.52	0.00179	2842.52	0.00182	2842.52	0.00186
2840.59	0.00122	2840.59	0.00135	2840.59	0.00158	2840.59	0.00171	2840.59	0.0018	2840.59	0.00183	2840.59	0.00187
2838.66	0.00122	2838.66	0.00136	2838.66	0.00158	2838.66	0.00172	2838.66	0.00181	2838.66	0.00183	2838.66	0.00187
2836.73	0.00123	2836.73	0.00136	2836.73	0.00159	2836.73	0.00172	2836.73	0.00181	2836.73	0.00183	2836.73	0.00188
2834.8	0.00123	2834.8	0.00136	2834.8	0.00159	2834.8	0.00173	2834.8	0.00182	2834.8	0.00184	2834.8	0.00189
2832.87	0.00123	2832.87	0.00136	2832.87	0.00159	2832.87	0.00173	2832.87	0.00182	2832.87	0.00184	2832.87	0.00189
2830.95	0.00123	2830.95	0.00137	2830.95	0.00159	2830.95	0.00173	2830.95	0.00182	2830.95	0.00184	2830.95	0.00189
2829.02	0.00124	2829.02	0.00137	2829.02	0.00159	2829.02	0.00173	2829.02	0.00182	2829.02	0.00184	2829.02	0.00189
2827.09	0.00124	2827.09	0.00137	2827.09	0.00159	2827.09	0.00173	2827.09	0.00182	2827.09	0.00185	2827.09	0.00189
2825.16	0.00124	2825.16	0.00137	2825.16	0.00159	2825.16	0.00172	2825.16	0.00182	2825.16	0.00185	2825.16	0.00189
2823.23	0.00124	2823.23	0.00137	2823.23	0.00159	2823.23	0.00172	2823.23	0.00182	2823.23	0.00185	2823.23	0.00188
2821.3	0.00125	2821.3	0.00136	2821.3	0.00159	2821.3	0.00172	2821.3	0.00182	2821.3	0.00185	2821.3	0.00188
2819.37	0.00125	2819.37	0.00136	2819.37	0.00159	2819.37	0.00171	2819.37	0.00182	2819.37	0.00186	2819.37	0.00187
2817.45	0.00125	2817.45	0.00136	2817.45	0.00158	2817.45	0.00171	2817.45	0.00182	2817.45	0.00186	2817.45	0.00187
2815.52	0.00125	2815.52	0.00135	2815.52	0.00158	2815.52	0.00171	2815.52	0.00181	2815.52	0.00185	2815.52	0.00186
2813.59	0.00124	2813.59	0.00135	2813.59	0.00157	2813.59	0.00171	2813.59	0.00181	2813.59	0.00185	2813.59	0.00186
2811.66	0.00124	2811.66	0.00135	2811.66	0.00157	2811.66	0.00171	2811.66	0.00181	2811.66	0.00185	2811.66	0.00186
2809.73	0.00124	2809.73	0.00135	2809.73	0.00157	2809.73	0.00172	2809.73	0.0018	2809.73	0.00185	2809.73	0.00186
2807.8	0.00124	2807.8	0.00135	2807.8	0.00157	2807.8	0.00172	2807.8	0.0018	2807.8	0.00184	2807.8	0.00186
2805.88	0.00124	2805.88	0.00135	2805.88	0.00157	2805.88	0.00172	2805.88	0.0018	2805.88	0.00184	2805.88	0.00186
2803.95	0.00124	2803.95	0.00135	2803.95	0.00158	2803.95	0.00173	2803.95	0.0018	2803.95	0.00184	2803.95	0.00186
2802.02	0.00124	2802.02	0.00135	2802.02	0.00158	2802.02	0.00173	2802.02	0.0018	2802.02	0.00184	2802.02	0.00187
2800.09	0.00124	2800.09	0.00136	2800.09	0.00158	2800.09	0.00174	2800.09	0.00181	2800.09	0.00184	2800.09	0.00187
2798.16	0.00124	2798.16	0.00136	2798.16	0.00158	2798.16	0.00174	2798.16	0.00181	2798.16	0.00184	2798.16	0.00188
2796.23	0.00124	2796.23	0.00136	2796.23	0.00158	2796.23	0.00175	2796.23	0.00182	2796.23	0.00185	2796.23	0.00188
2794.31	0.00124	2794.31	0.00136	2794.31	0.00158	2794.31	0.00175	2794.31	0.00182	2794.31	0.00185	2794.31	0.00189
2792.38	0.00124	2792.38	0.00137	2792.38	0.00158	2792.38	0.00175	2792.38	0.00183	2792.38	0.00185	2792.38	0.00189
2790.45	0.00124	2790.45	0.00137	2790.45	0.00158	2790.45	0.00174	2790.45	0.00183	2790.45	0.00185	2790.45	0.0019
2788.52	0.00124	2788.52	0.00137	2788.52	0.00158	2788.52	0.00174	2788.52	0.00183	2788.52	0.00186	2788.52	0.0019
2786.59	0.00124	2786.59	0.00137	2786.59	0.00157	2786.59	0.00174	2786.59	0.00183	2786.59	0.00186	2786.59	0.0019
2784.66	0.00124	2784.66	0.00137	2784.66	0.00157	2784.66	0.00174	2784.66	0.00183	2784.66	0.00186	2784.66	0.0019
2782.73	0.00124	2782.73	0.00137	2782.73	0.00157	2782.73	0.00173	2782.73	0.00183	2782.73	0.00186	2782.73	0.0019
2780.81	0.00124	2780.81	0.00137	2780.81	0.00158	2780.81	0.00173	2780.81	0.00183	2780.81	0.00186	2780.81	0.00191
2778.88	0.00124	2778.88	0.00137	2778.88	0.00158	2778.88	0.00173	2778.88	0.00183	2778.88	0.00186	2778.88	0.00191
2776.95	0.00124	2776.95	0.00137	2776.95	0.00158	2776.95	0.00173	2776.95	0.00182	2776.95	0.00186	2776.95	0.0019
2775.02	0.00124	2775.02	0.00137	2775.02	0.00159	2775.02	0.00173	2775.02	0.00182	2775.02	0.00186	2775.02	0.0019
2773.09	0.00124	2773.09	0.00137	2773.09	0.00159	2773.09	0.00173	2773.09	0.00183	2773.09	0.00186	2773.09	0.0019
2771.16	0.00124	2771.16	0.00137	2771.16	0.00159	2771.16	0.00173	2771.16	0.00182	2771.16	0.00186	2771.16	0.00189
2769.24	0.00124	2769.24	0.00137	2769.24	0.00159	2769.24	0.00173	2769.24	0.00182	2769.24	0.00186	2769.24	0.00189
2767.31	0.00124	2767.31	0.00137	2767.31	0.0016	2767.31	0.00172	2767.31	0.00182	2767.31	0.00186	2767.31	0.00189
2765.38	0.00124	2765.38	0.00137	2765.38	0.0016	2765.38	0.00172	2765.38	0.00182	2765.38	0.00186	2765.38	0.00189
2763.45	0.00124	2763.45	0.00137	2763.45	0.0016	2763.45	0.00172	2763.45	0.00182	2763.45	0.00186	2763.45	0.00189
2761.52	0.00125	2761.52	0.00137	2761.52	0.0016	2761.52	0.00172	2761.52	0.00182	2761.52	0.00186	2761.52	0.00189
2759.59	0.00125	2759.59	0.00137	2759.59	0.0016	2759.59	0.00172	2759.59	0.00182	2759.59	0.00187	2759.59	0.0019
2757.66	0.00125	2757.66	0.00138	2757.66	0.0016	2757.66	0.00173	2757.66	0.00182	2757.66	0.00187	2757.66	0.0019
2755.74	0.00125	2755.74	0.00138	2755.74	0.0016	2755.74	0.00173	2755.74	0.00182	2755.74	0.00187	2755.74	0.0019
2753.81	0.00125	2753.81	0.00138	2753.81	0.0016	2753.81	0.00173	2753.81	0.00182	2753.81	0.00188	2753.81	0.00191
2751.88	0.00125	2751.88	0.00138	2751.88	0.0016	2751.88	0.00174	2751.88	0.00183	2751.88	0.00188	2751.88	0.00191
2749.95	0.00125	2749.95	0.00139	2749.95	0.0016	2749.95	0.00174	2749.95	0.00183	2749.95	0.00188	2749.95	0.00191
2748.02	0.00125	2748.02	0.00139	2748.02	0.0016	2748.02	0.00174	2748.02	0.00183	2748.02	0.00188	2748.02	0.00191
2746.09	0.00125	2746.09	0.00139	2746.09	0.0016	2746.09	0.00174	2746.09	0.00183	2746.09	0.00188	2746.09	0.00191
2744.17	0.00125	2744.17	0.00139	2744.17	0.0016	2744.17	0.00175	2744.17	0.00183	2744.17	0.00188	2744.17	0.00191
2742.24	0.00125	2742.24	0.00139	2742.24	0.0016	2742.24	0.00175	2742.24	0.00183	2742.24	0.00188	2742.24	0.00191
2740.31	0.00125	2740.31	0.00139	2740.31	0.0016	2740.31	0.00175	2740.31	0.00183	2740.31	0.00188	2740.31	0.00191
2738.38	0.00125	2738.38	0.00139	2738.38	0.0016	2738.38	0.00175	2738.38	0.00183	2738.38	0.00188	2738.38	0.0019
2736.45	0.00125	2736.45	0.00139	2736.45	0.0016	2736.45	0.00175	2736.45	0.00183	2736.45	0.00188	2736.45	0.0019
2734.52	0.00125	2734.52	0.00139	2734.52	0.0016	2734.52	0.00175	2734.52	0.00183	2734.52	0.00188	2734.52	0.0019
2732.6	0.00126	2732.6	0.00139	2732.6	0.0016	2732.6	0.00176	2732.6	0.00183	2732.6	0.00188	2732.6	0.0019
2730.67	0.00126	2730.67	0.00139	2730.67	0.0016	2730.67	0.00176	2730.67	0.00183	2730.67	0.00188	2730.67	0.0019
2728.74	0.00126	2728.74	0.00139	2728.74	0.0016	2728.74	0.00176	2728.74	0.00183	2728.74	0.00188	2728.74	0.0019
2726.81	0.00126	2726.81	0.00139	2726.81	0.0016	2726.81	0.00176	2726.81	0.00183	2726.81	0.00188	2726.81	0.0019
2724.88	0.00126	2724.88	0.00138	2724.88	0.0016	2724.88	0.00176	2724.88	0.00183	2724.88	0.00188	2724.88	0.0019
2722.95	0.00126	2722.95	0.00138	2722.95	0.0016	2722.95	0.00176	2722.95	0.00183	2722.95	0.00188	2722.95	0.0019
2721.02	0.00126	2721.02	0.00138	2721.02	0.0016	2721.02	0.00176	2721.02	0.00183	2721.02	0.00188	2721.02	0.0019
2719.1	0.00127	2719.1	0.00138	2719.1	0.0016	2719.1	0.00176	2719.1	0.00184	2719.1	0.00188	2719.1	0.0019
2717.17	0.00127	2717.17	0.00138	2717.17	0.00159	2717.17	0.00175	2717.17	0.00184	2717.17	0.00188	2717.17	0.0019
2715.24	0.00127	2715.24	0.00138	2715.24	0.00159	2715.24	0.00175	2715.24	0.00184	2715.24	0.00188	2715.24	0.0019
2713.31	0.00127	2713.31	0.00139	2713.31	0.00159	2713.31	0.00175	2713.31	0.00184	2713.31	0.00188	2713.31	0.0019
2711.38	0.00126	2711.38	0.00139	2711.38	0.00159	2711.38	0.00174	2711.38	0.00184	2711.38	0.00188	2711.38	0.0019
2709.45	0.00126	2709.45	0.00138	2709.45	0.00159	2709.45	0.00174	2709.45	0.00184	2709.45	0.00188	2709.45	0.0019
2707.53	0.00125	2707.53	0.00138	2707.53	0.00159	2707.53	0.00174	2707.53	0.00184	2707.53	0.00188	2707.53	0.0019
2705.6	0.00125	2705.6	0.00138	2705.6	0.00159	2705.6	0.00173	2705.6	0.00184	2705.6	0.00188	2705.6	0.00189
2703.67	0.00125	2703.67	0.00138	2703.67	0.00159	2703.67	0.00173	2703.67	0.00183	2703.67	0.00188	2703.67	0.0019
2701.74	0.00124	2701.74	0.00138	2701.74	0.00159	2701.74	0.00174	2701.74	0.00183	2701.74	0.00188	2701.74	0.0019
2699.81	0.00124	2699.81	0.00138	2699.81	0.00159	2699.81	0.00174	2699.81	0.00183	2699.81	0.00188	2699.81	0.0019
2697.88	0.00124	2697.88	0.00138	2697.88	0.0016	2697.88	0.00174	2697.88	0.00182	2697.88	0.00188	2697.88	0.0019
2695.95	0.00124	2695.95	0.00138	2695.95	0.0016	2695.95	0.00175	2695.95	0.00182	2695.95	0.00189	2695.95	0.00191
2694.03	0.00124	2694.03	0.00138	2694.03	0.0016	2694.03	0.00175	2694.03	0.00182	2694.03	0.00189	2694.03	0.00191
2692.1	0.00125	2692.1	0.00138	2692.1	0.00161	2692.1	0.00176	2692.1	0.00183	2692.1	0.00189	2692.1	0.00191
2690.17	0.00125	2690.17	0.00138	2690.17	0.00161	2690.17	0.00176	2690.17	0.00183	2690.17	0.00189	2690.17	0.00192
2688.24	0.00125	2688.24	0.00138	2688.24	0.00161	2688.24	0.00176	2688.24	0.00184	2688.24	0.00189	2688.24	0.00192
2686.31	0.00126	2686.31	0.00138	2686.31	0.00161	2686.31	0.00176	2686.31	0.00184	2686.31	0.00189	2686.31	0.00192
2684.38	0.00126	2684.38	0.00138	2684.38	0.00161	2684.38	0.00176	2684.38	0.00185	2684.38	0.00189	2684.38	0.00192
2682.46	0.00126	2682.46	0.00138	2682.46	0.00161	2682.46	0.00176	2682.46	0.00185	2682.46	0.00189	2682.46	0.00191
2680.53	0.00126	2680.53	0.00138	2680.53	0.00161	2680.53	0.00175	2680.53	0.00185	2680.53	0.00189	2680.53	0.00191
2678.6	0.00126	2678.6	0.00138	2678.6	0.00161	2678.6	0.00175	2678.6	0.00185	2678.6	0.00189	2678.6	0.00191
2676.67	0.00126	2676.67	0.00138	2676.67	0.00161	2676.67	0.00175	2676.67	0.00185	2676.67	0.00189	2676.67	0.00191
2674.74	0.00126	2674.74	0.00138	2674.74	0.00161	2674.74	0.00174	2674.74	0.00185	2674.74	0.00189	2674.74	0.00191
2672.81	0.00126	2672.81	0.00138	2672.81	0.00161	2672.81	0.00174	2672.81	0.00185	2672.81	0.00189	2672.81	0.00191
2670.89	0.00126	2670.89	0.00139	2670.89	0.00161	2670.89	0.00174	2670.89	0.00185	2670.89	0.00189	2670.89	0.00191
2668.96	0.00125	2668.96	0.00139	2668.96	0.00161	2668.96	0.00174	2668.96	0.00185	2668.96	0.00189	2668.96	0.00191
2667.03	0.00125	2667.03	0.00139	2667.03	0.00161	2667.03	0.00174	2667.03	0.00185	2667.03	0.00189	2667.03	0.00191
2665.1	0.00125	2665.1	0.00139	2665.1	0.0016	2665.1	0.00174	2665.1	0.00185	2665.1	0.00189	2665.1	0.0019
2663.17	0.00125	2663.17	0.00139	2663.17	0.0016	2663.17	0.00174	2663.17	0.00185	2663.17	0.00189	2663.17	0.0019
2661.24	0.00125	2661.24	0.00139	2661.24	0.0016	2661.24	0.00175	2661.24	0.00185	2661.24	0.00189	2661.24	0.00191
2659.31	0.00125	2659.31	0.00139	2659.31	0.0016	2659.31	0.00175	2659.31	0.00185	2659.31	0.00189	2659.31	0.00191
2657.39	0.00125	2657.39	0.00139	2657.39	0.0016	2657.39	0.00175	2657.39	0.00185	2657.39	0.00189	2657.39	0.00191
2655.46	0.00124	2655.46	0.00139	2655.46	0.0016	2655.46	0.00175	2655.46	0.00185	2655.46	0.00189	2655.46	0.00192
2653.53	0.00124	2653.53	0.00139	2653.53	0.00161	2653.53	0.00175	2653.53	0.00185	2653.53	0.0019	2653.53	0.00192
2651.6	0.00124	2651.6	0.00139	2651.6	0.00161	2651.6	0.00176	2651.6	0.00185	2651.6	0.0019	2651.6	0.00193
2649.67	0.00124	2649.67	0.00139	2649.67	0.00161	2649.67	0.00175	2649.67	0.00185	2649.67	0.0019	2649.67	0.00193
2647.74	0.00124	2647.74	0.00139	2647.74	0.00161	2647.74	0.00175	2647.74	0.00185	2647.74	0.0019	2647.74	0.00194
2645.82	0.00124	2645.82	0.00139	2645.82	0.00161	2645.82	0.00175	2645.82	0.00185	2645.82	0.00189	2645.82	0.00194
2643.89	0.00124	2643.89	0.00139	2643.89	0.00161	2643.89	0.00175	2643.89	0.00184	2643.89	0.00189	2643.89	0.00193
2641.96	0.00124	2641.96	0.00138	2641.96	0.00161	2641.96	0.00175	2641.96	0.00184	2641.96	0.00188	2641.96	0.00193
2640.03	0.00124	2640.03	0.00138	2640.03	0.0016	2640.03	0.00174	2640.03	0.00184	2640.03	0.00188	2640.03	0.00192
2638.1	0.00124	2638.1	0.00137	2638.1	0.0016	2638.1	0.00174	2638.1	0.00184	2638.1	0.00187	2638.1	0.00192
2636.17	0.00123	2636.17	0.00137	2636.17	0.0016	2636.17	0.00174	2636.17	0.00183	2636.17	0.00187	2636.17	0.00191
2634.24	0.00123	2634.24	0.00136	2634.24	0.00159	2634.24	0.00173	2634.24	0.00183	2634.24	0.00187	2634.24	0.00191
2632.32	0.00123	2632.32	0.00136	2632.32	0.00159	2632.32	0.00173	2632.32	0.00183	2632.32	0.00186	2632.32	0.0019
2630.39	0.00123	2630.39	0.00136	2630.39	0.00159	2630.39	0.00173	2630.39	0.00183	2630.39	0.00186	2630.39	0.0019
2628.46	0.00123	2628.46	0.00136	2628.46	0.00158	2628.46	0.00173	2628.46	0.00182	2628.46	0.00186	2628.46	0.0019
2626.53	0.00123	2626.53	0.00136	2626.53	0.00158	2626.53	0.00173	2626.53	0.00182	2626.53	0.00186	2626.53	0.0019
2624.6	0.00123	2624.6	0.00136	2624.6	0.00159	2624.6	0.00172	2624.6	0.00182	2624.6	0.00186	2624.6	0.0019
2622.67	0.00123	2622.67	0.00137	2622.67	0.00159	2622.67	0.00173	2622.67	0.00182	2622.67	0.00186	2622.67	0.0019
2620.75	0.00124	2620.75	0.00137	2620.75	0.00159	2620.75	0.00173	2620.75	0.00183	2620.75	0.00187	2620.75	0.0019
2618.82	0.00124	2618.82	0.00137	2618.82	0.00159	2618.82	0.00173	2618.82	0.00183	2618.82	0.00187	2618.82	0.00191
2616.89	0.00124	2616.89	0.00138	2616.89	0.0016	2616.89	0.00173	2616.89	0.00183	2616.89	0.00188	2616.89	0.00191
2614.96	0.00125	2614.96	0.00138	2614.96	0.0016	2614.96	0.00174	2614.96	0.00184	2614.96	0.00188	2614.96	0.00191
2613.03	0.00125	2613.03	0.00138	2613.03	0.0016	2613.03	0.00174	2613.03	0.00184	2613.03	0.00189	2613.03	0.00191
2611.1	0.00126	2611.1	0.00138	2611.1	0.0016	2611.1	0.00174	2611.1	0.00184	2611.1	0.00189	2611.1	0.00191
2609.18	0.00126	2609.18	0.00138	2609.18	0.0016	2609.18	0.00175	2609.18	0.00184	2609.18	0.00189	2609.18	0.00192
2607.25	0.00126	2607.25	0.00138	2607.25	0.0016	2607.25	0.00175	2607.25	0.00185	2607.25	0.0019	2607.25	0.00192
2605.32	0.00126	2605.32	0.00138	2605.32	0.0016	2605.32	0.00176	2605.32	0.00185	2605.32	0.0019	2605.32	0.00192
2603.39	0.00126	2603.39	0.00138	2603.39	0.0016	2603.39	0.00176	2603.39	0.00185	2603.39	0.0019	2603.39	0.00192
2601.46	0.00126	2601.46	0.00138	2601.46	0.0016	2601.46	0.00176	2601.46	0.00185	2601.46	0.0019	2601.46	0.00192
2599.53	0.00126	2599.53	0.00138	2599.53	0.0016	2599.53	0.00176	2599.53	0.00185	2599.53	0.00189	2599.53	0.00192
2597.6	0.00126	2597.6	0.00138	2597.6	0.0016	2597.6	0.00176	2597.6	0.00185	2597.6	0.00189	2597.6	0.00192
2595.68	0.00126	2595.68	0.00138	2595.68	0.0016	2595.68	0.00176	2595.68	0.00185	2595.68	0.00189	2595.68	0.00192
2593.75	0.00125	2593.75	0.00138	2593.75	0.0016	2593.75	0.00176	2593.75	0.00184	2593.75	0.00189	2593.75	0.00192
2591.82	0.00125	2591.82	0.00138	2591.82	0.0016	2591.82	0.00176	2591.82	0.00184	2591.82	0.00188	2591.82	0.00192
2589.89	0.00124	2589.89	0.00138	2589.89	0.0016	2589.89	0.00176	2589.89	0.00184	2589.89	0.00188	2589.89	0.00192
2587.96	0.00124	2587.96	0.00138	2587.96	0.0016	2587.96	0.00176	2587.96	0.00183	2587.96	0.00188	2587.96	0.00192
2586.03	0.00124	2586.03	0.00138	2586.03	0.0016	2586.03	0.00175	2586.03	0.00183	2586.03	0.00188	2586.03	0.00192
2584.11	0.00124	2584.11	0.00138	2584.11	0.0016	2584.11	0.00175	2584.11	0.00183	2584.11	0.00188	2584.11	0.00192
2582.18	0.00124	2582.18	0.00139	2582.18	0.0016	2582.18	0.00175	2582.18	0.00183	2582.18	0.00188	2582.18	0.00192
2580.25	0.00124	2580.25	0.00139	2580.25	0.0016	2580.25	0.00175	2580.25	0.00183	2580.25	0.00189	2580.25	0.00192
2578.32	0.00124	2578.32	0.00139	2578.32	0.0016	2578.32	0.00175	2578.32	0.00183	2578.32	0.00189	2578.32	0.00192
2576.39	0.00124	2576.39	0.00139	2576.39	0.00161	2576.39	0.00175	2576.39	0.00183	2576.39	0.00189	2576.39	0.00192
2574.46	0.00124	2574.46	0.00139	2574.46	0.00161	2574.46	0.00175	2574.46	0.00183	2574.46	0.00189	2574.46	0.00192
2572.53	0.00124	2572.53	0.00139	2572.53	0.00161	2572.53	0.00175	2572.53	0.00183	2572.53	0.00189	2572.53	0.00192
2570.61	0.00124	2570.61	0.00139	2570.61	0.00161	2570.61	0.00175	2570.61	0.00183	2570.61	0.00188	2570.61	0.00191
2568.68	0.00124	2568.68	0.00139	2568.68	0.00161	2568.68	0.00175	2568.68	0.00183	2568.68	0.00188	2568.68	0.00191
2566.75	0.00124	2566.75	0.00139	2566.75	0.00161	2566.75	0.00174	2566.75	0.00183	2566.75	0.00188	2566.75	0.00191
2564.82	0.00124	2564.82	0.00138	2564.82	0.0016	2564.82	0.00174	2564.82	0.00183	2564.82	0.00188	2564.82	0.00191
2562.89	0.00124	2562.89	0.00138	2562.89	0.0016	2562.89	0.00174	2562.89	0.00183	2562.89	0.00188	2562.89	0.0019
2560.96	0.00123	2560.96	0.00137	2560.96	0.00159	2560.96	0.00173	2560.96	0.00183	2560.96	0.00187	2560.96	0.0019
2559.04	0.00123	2559.04	0.00137	2559.04	0.00158	2559.04	0.00173	2559.04	0.00183	2559.04	0.00187	2559.04	0.0019
2557.11	0.00123	2557.11	0.00137	2557.11	0.00158	2557.11	0.00172	2557.11	0.00183	2557.11	0.00187	2557.11	0.0019
2555.18	0.00123	2555.18	0.00136	2555.18	0.00158	2555.18	0.00172	2555.18	0.00183	2555.18	0.00187	2555.18	0.00189
2553.25	0.00123	2553.25	0.00136	2553.25	0.00158	2553.25	0.00172	2553.25	0.00183	2553.25	0.00187	2553.25	0.00189
2551.32	0.00123	2551.32	0.00136	2551.32	0.00158	2551.32	0.00172	2551.32	0.00184	2551.32	0.00187	2551.32	0.00189
2549.39	0.00123	2549.39	0.00136	2549.39	0.00158	2549.39	0.00173	2549.39	0.00184	2549.39	0.00187	2549.39	0.00189
2547.47	0.00124	2547.47	0.00137	2547.47	0.00159	2547.47	0.00173	2547.47	0.00185	2547.47	0.00187	2547.47	0.0019
2545.54	0.00124	2545.54	0.00137	2545.54	0.0016	2545.54	0.00174	2545.54	0.00185	2545.54	0.00188	2545.54	0.0019
2543.61	0.00125	2543.61	0.00137	2543.61	0.00161	2543.61	0.00174	2543.61	0.00185	2543.61	0.00188	2543.61	0.0019
2541.68	0.00125	2541.68	0.00137	2541.68	0.00161	2541.68	0.00175	2541.68	0.00185	2541.68	0.00188	2541.68	0.00191
2539.75	0.00125	2539.75	0.00138	2539.75	0.00162	2539.75	0.00175	2539.75	0.00185	2539.75	0.00189	2539.75	0.00192
2537.82	0.00126	2537.82	0.00138	2537.82	0.00162	2537.82	0.00176	2537.82	0.00185	2537.82	0.00189	2537.82	0.00192
2535.89	0.00126	2535.89	0.00138	2535.89	0.00162	2535.89	0.00176	2535.89	0.00185	2535.89	0.0019	2535.89	0.00192
2533.97	0.00126	2533.97	0.00138	2533.97	0.00162	2533.97	0.00176	2533.97	0.00185	2533.97	0.0019	2533.97	0.00193
2532.04	0.00126	2532.04	0.00138	2532.04	0.00162	2532.04	0.00176	2532.04	0.00185	2532.04	0.0019	2532.04	0.00193
2530.11	0.00126	2530.11	0.00138	2530.11	0.00161	2530.11	0.00176	2530.11	0.00184	2530.11	0.0019	2530.11	0.00193
2528.18	0.00126	2528.18	0.00138	2528.18	0.00161	2528.18	0.00176	2528.18	0.00184	2528.18	0.0019	2528.18	0.00193
2526.25	0.00125	2526.25	0.00138	2526.25	0.0016	2526.25	0.00176	2526.25	0.00184	2526.25	0.0019	2526.25	0.00192
[truncated: 896 more rows]

## Sheet: Fig. 5c
Fig. 5c
[truncated: 1,280 more rows]

[truncated: 26 more sheets: Fig. 5d, Fig. 6, Fig. S4, Fig. S8, Fig. S9, Fig. S11, Fig. S12, Fig. S13, Fig. S14, Fig.S15, Fig. S16, Fig. S19, Fig. S20, Fig.S21, Fig. S22, Fig. S23, Fig. S24, Figure. S26, Fig. S27, Fig. S28 …]
